# Supplementary material for: ﻿Review of species of the genus Heterospilus Haliday, 1836 (Hymenoptera, Braconidae, Doryctinae) from the Korean Peninsula
Source: Zookeys. 2021 Dec 22;1079:35–88. doi: 10.3897/zookeys.1079.73701 (PMC8716533; doi:10.3897/zookeys.1079.73701)
Supplement: XML Treatment for Heterospilus (Heterospilus) chinjuensis [file zookeys.1079.73701-treatment3.xml]

<!DOCTYPE tp:taxon-treatment
  PUBLIC "-//TaxonX//DTD Taxonomic Treatment Publishing DTD v0 20100105//EN" "tax-treatment-NSO.dtd">
<tp:taxon-treatment xmlns:tp="http://www.plazi.org/taxpub"><tp:treatment-meta><kwd-group><label>Taxon classification</label><kwd>
                <named-content content-type="kingdom">Animalia</named-content>
              </kwd><kwd>
                <named-content content-type="order">Hymenoptera</named-content>
              </kwd><kwd>
                <named-content content-type="family">Braconidae</named-content>
              </kwd></kwd-group><mixed-citation publication-type="journal"><person-group><name><surname>Belokobylskij</surname><given-names>Sergey A.</given-names></name><name><surname>Ku</surname><given-names>Deok-Seo</given-names></name></person-group><article-title>﻿Review of species of the genus <italic><tp:taxon-name><tp:taxon-name-part taxon-name-part-type="genus" reg="Heterospilus">Heterospilus</tp:taxon-name-part></tp:taxon-name></italic> Haliday, 1836 (<tp:taxon-name><tp:taxon-name-part taxon-name-part-type="order">Hymenoptera</tp:taxon-name-part></tp:taxon-name>, <tp:taxon-name><tp:taxon-name-part taxon-name-part-type="family">Braconidae</tp:taxon-name-part></tp:taxon-name>, <tp:taxon-name><tp:taxon-name-part taxon-name-part-type="subfamily">Doryctinae</tp:taxon-name-part></tp:taxon-name>) from the Korean Peninsula</article-title><source>Zookeys</source><day>22</day><month>12</month><year>2021</year><volume>1079</volume><fpage>35</fpage><lpage>88</lpage><pub-id pub-id-type="doi">10.3897/zookeys.1079.73701</pub-id></mixed-citation></tp:treatment-meta><tp:nomenclature><label>﻿</label><tp:taxon-name><object-id xmlns:xlink="http://www.w3.org/1999/xlink" content-type="arpha" xlink:type="simple">8EE13CAC-5632-5FC8-BBA6-034568EF8250</object-id><tp:taxon-name-part taxon-name-part-type="genus" reg="Heterospilus">Heterospilus</tp:taxon-name-part> (<tp:taxon-name-part taxon-name-part-type="subgenus" reg="Heterospilus">Heterospilus</tp:taxon-name-part>) <tp:taxon-name-part taxon-name-part-type="species" reg="chinjuensis">chinjuensis</tp:taxon-name-part><object-id xmlns:xlink="http://www.w3.org/1999/xlink" content-type="zoobank" xlink:type="simple">http://zoobank.org/3C088A6F-D140-4C61-B2D1-41BD4AEA58F1</object-id></tp:taxon-name><tp:taxon-status xmlns:xlink="http://www.w3.org/1999/xlink" xlink:type="simple">sp. nov.</tp:taxon-status><xref ref-type="fig" rid="F3">Figs 3</xref><xref ref-type="fig" rid="F4">, 4</xref></tp:nomenclature><tp:treatment-sec sec-type="type material" id="SECID0EFDAG"><title>Type material.</title><p><bold><italic>Holotype</italic></bold>. female, “Korea, Kyongnam, Chinju-shi, Kajwadong, 1.VI.1993, Deok-Seo Ku” (<named-content xmlns:xlink="http://www.w3.org/1999/xlink" content-type="dwc:institutional_code" xlink:type="simple">NIBR</named-content>).</p><p><bold><italic>Paratype.</italic></bold> 1 female, “Korea, KyongNam, Chinju, Chojeon-dong (at Mercury lamp), 8–9. VIII. 1995, Deok-Seo Ku” (<abbrev xmlns:xlink="http://www.w3.org/1999/xlink" content-type="institution" xlink:title="Science Museum of Natural Enemies" id="ABBRID0E3DAG" xlink:type="simple">SMNE</abbrev>).</p></tp:treatment-sec><tp:treatment-sec sec-type="Comparative diagnosis" id="SECID0EBEAG"><title>Comparative diagnosis.</title><p>This species is very similar to <italic><tp:taxon-name><tp:taxon-name-part taxon-name-part-type="genus" reg="Heterospilus">H.</tp:taxon-name-part><tp:taxon-name-part taxon-name-part-type="species" reg="taehoani">taehoani</tp:taxon-name-part></tp:taxon-name></italic> sp. nov., but differs from the latter by having the POL 0.7× Od (1.0–1.3× in <italic><tp:taxon-name><tp:taxon-name-part taxon-name-part-type="genus" reg="Heterospilus">H.</tp:taxon-name-part><tp:taxon-name-part taxon-name-part-type="species" reg="taehoani">taehoani</tp:taxon-name-part></tp:taxon-name></italic>), hind femur wider, 3.6× longer than wide (slender, 4.0–4.4× longer than wide in <italic><tp:taxon-name><tp:taxon-name-part taxon-name-part-type="genus" reg="Heterospilus">H.</tp:taxon-name-part><tp:taxon-name-part taxon-name-part-type="species" reg="taehoani">taehoani</tp:taxon-name-part></tp:taxon-name></italic>), length of the first tergite 1.15× its distal width (almost equal in <italic><tp:taxon-name><tp:taxon-name-part taxon-name-part-type="genus" reg="Heterospilus">H.</tp:taxon-name-part><tp:taxon-name-part taxon-name-part-type="species" reg="taehoani">taehoani</tp:taxon-name-part></tp:taxon-name></italic>) and second tergite entirely striate (striate only in the basal half in <italic><tp:taxon-name><tp:taxon-name-part taxon-name-part-type="genus" reg="Heterospilus">H.</tp:taxon-name-part><tp:taxon-name-part taxon-name-part-type="species" reg="taehoani">taehoani</tp:taxon-name-part></tp:taxon-name></italic>).</p><fig id="F3" position="float" orientation="portrait"><object-id xmlns:xlink="http://www.w3.org/1999/xlink" content-type="doi" xlink:type="simple">10.3897/zookeys.1079.73701.figure3</object-id><object-id xmlns:xlink="http://www.w3.org/1999/xlink" content-type="arpha" xlink:type="simple">D388EDFF-D837-58BC-96D5-6180AD5BB76C</object-id><label>Figure 3.</label><caption><p><tp:taxon-name><tp:taxon-name-part taxon-name-part-type="genus" reg="Heterospilus">Heterospilus</tp:taxon-name-part> (<tp:taxon-name-part taxon-name-part-type="subgenus" reg="Heterospilus">Heterospilus</tp:taxon-name-part>) <tp:taxon-name-part taxon-name-part-type="species" reg="chinjuensis">chinjuensis</tp:taxon-name-part></tp:taxon-name> sp. nov., female, holotype <bold>A</bold> habitus, lateral view <bold>B</bold> head, lateral view <bold>C</bold> head, dorsal view <bold>D</bold> head in dorsolateral view and mesosoma in lateral view <bold>E</bold> mesosoma and first metasomal tergite, dorsal view</p></caption><graphic xmlns:xlink="http://www.w3.org/1999/xlink" xlink:href="zookeys-1079-035-g003.jpg" position="float" orientation="portrait" xlink:type="simple" id="oo_626602.jpg"><uri content-type="original_file" xlink:type="simple">https://binary.pensoft.net/fig/626602</uri></graphic></fig></tp:treatment-sec><tp:treatment-sec sec-type="description" id="SECID0EDHAG"><title>Description.</title><p><bold>Female.</bold> Body length 2.0 mm; fore wing length 1.6–1.7 mm.</p><p><bold><italic>Head.</italic></bold> Head not depressed, its width (dorsal view) 1.4–1.6× median length, 1.2–1.3× width of mesoscutum. Head behind eyes (dorsal view) distinctly and regularly curvedly narrowed; transverse diameter of eye 1.6–1.7× longer than temple. Ocelli small, arranged in triangle with base 1.2× its sides. POL 0.7–0.8× Od, 0.3–0.4× OOL. Diameter of antennal socket 1.1–1.3× distance between sockets, 1.4–1.7× distance between socket and eye. Eye without setae, with very shallow emargination opposite antennal sockets, 1.15× as high as broad. Malar space 0.4× height of eye, 1.0–1.2× basal width of mandible. Face weakly convex, its width almost equal to eye height and 1.2–1.3× height of face and clypeus combined. Hypoclypeal depression medium-sized and oval, its width 0.8–0.9× distance from edge of depression to eye, 0.4–0.5× width of face. Occipital carina joined ventrally with hypostomal carina distinctly above base of mandible. Head below eyes (front view) distinctly and roundly narrowed.</p><fig id="F4" position="float" orientation="portrait"><object-id xmlns:xlink="http://www.w3.org/1999/xlink" content-type="doi" xlink:type="simple">10.3897/zookeys.1079.73701.figure4</object-id><object-id xmlns:xlink="http://www.w3.org/1999/xlink" content-type="arpha" xlink:type="simple">D8E0EF06-2279-5E34-A6D8-41F9FF8E7A7F</object-id><label>Figure 4.</label><caption><p><tp:taxon-name><tp:taxon-name-part taxon-name-part-type="genus" reg="Heterospilus">Heterospilus</tp:taxon-name-part> (<tp:taxon-name-part taxon-name-part-type="subgenus" reg="Heterospilus">Heterospilus</tp:taxon-name-part>) <tp:taxon-name-part taxon-name-part-type="species" reg="chinjuensis">chinjuensis</tp:taxon-name-part></tp:taxon-name> sp. nov., female, holotype <bold>A</bold> wings <bold>B</bold> propodeum and metasoma, dorsal view <bold>C</bold> metasoma and hind leg, lateral view</p></caption><graphic xmlns:xlink="http://www.w3.org/1999/xlink" xlink:href="zookeys-1079-035-g004.jpg" position="float" orientation="portrait" xlink:type="simple" id="oo_626603.jpg"><uri content-type="original_file" xlink:type="simple">https://binary.pensoft.net/fig/626603</uri></graphic></fig><p><bold><italic>Antenna</italic></bold>. Antenna slender, filiform, 20-segmented, ~ 1.2× longer than body. Scape short and rather thick, 1.2–1.4× longer than its maximum width. First flagellar segment slender, almost straight, subcylindrical, 4.5–5.5× longer than its apical width, 0.9–1.0× as long as second segment. Penultimate segment 4.5× longer than wide, 0.8× as long as first flagellar segment and 1.0–1.1× as long as apical segment; the latter acuminate apically and without spine.</p><p><bold><italic>Mesosoma</italic></bold>. Mesosoma not depressed, its length 1.8–2.0× maximum height. Pronotum elongated, dorsally weakly convex (lateral view). Mesoscutum distinctly and almost perpendicularly elevated above pronotum (lateral view), maximum width of mesoscutum (dorsal view) 1.1× its length. Median lobe of mesoscutum weakly protruding forwards, without anterolateral corners, convex anteriorly (dorsal view). Notauli narrow, entirely deep, mainly smooth, with sparse and fine crenulae. Prescutellar depression deep and long, with three high median carinae, smooth on remaining places, 0.6× as long as scutellum. Scutellum weakly convex, without lateral carinae, its basal width almost equal to median length. Subalar depression rather shallow, wide, with few and sparse curved striae medially, mainly smooth. Precoxal sulcus distinct, almost straight, completely smooth, running along anterior half of lower part of mesopleuron. Metanotal dorsal tooth very low, wide, subpointed (lateral view). Metapleural lobe short, wide, rounded apically. Propodeum without lateral tubercles.</p><p><bold><italic>Wings</italic></bold>. Fore wing 3.0–3.5× longer than its maximum width. Pterostigma 4.0–4.5× longer than wide. Metacarp (1-R1) 1.4× longer than pterostigma. Radial vein (r) arising from middle of pterostigma. First radial abscissa (r) 0.9–1.0× as long as maximum width of pterostigma. Second radial abscissa (3-SR) 1.7× longer than first abscissa (r) and forming with it obtuse angle, 0.3× as long as almost straight third abscissa (SR1), 0.6–0.8× as long as trace of first radiomedial vein (2-SR). Trace of first radiomedial vein (2-SR) 2.3–2.5× longer than second radiomedial vein (r-m) and 2.7–3.2× longer than recurrent vein (m-cu). Recurrent vein (m-cu) postfurcal. First medial abscissa (1-SR+M) weakly curved and entirely sclerotised. Discoidal (discal) cell 1.6–1.7× longer than wide. Nervulus (cu-a) very short, interstitial. Mediocubital vein (M+CU1) apically almost straight. Parallel vein (CU1a) basally weakly curved. Brachial (subdiscal) cell widely open distally. Hind wing 5.6–6.0× longer than wide. First abscissa of costal vein (C+SC+R) 0.8–1.0× as long as second abscissa (1-SC+R); second abscissa (1-SC+R) sclerotised. Medial (basal) cell narrow, weakly narrowed towards apex, its length 8.0–10.0× maximum width, 0.25× length of wing. First abscissa of mediocubital vein (M+CU) 0.9–1.0× as long as second abscissa (1-M). Recurrent vein (m-cu) unsclerotised, straight, oblique, weakly antefurcal.</p><p><bold><italic>Legs</italic></bold>. Fore tibia with several slender spines arranged in single line. Hind coxa with baso-ventral tubercle, 1.5× longer than maximum width. Hind femur rather narrow, with very low dorsal protuberance, slightly curved below (lateral view), 3.6–3.8× longer than wide. Hind tarsus 0.9× as long as hind tibia. Hind basitarsus weakly thickened, 0.40–0.45× as long as second–fifth segments combined. Second segment of hind tarsus 0.75–0.80× as long as basitarsus, 1.5× longer than fifth segment (without pretarsus).</p><p><bold><italic>Metasoma</italic></bold>. Metasoma 2.5–2.7× longer than its maximum width, almost as long as head and mesosoma combined. First tergite with high convex median area, without visible spiracular tubercles in basal 0.3; tergite distinctly and linearly widened from base to apex. Maximum width of first tergite 2.3× its minimum basal width; its length 1.15–1.20× apical width, 1.2× length of propodeum. Suture between second and third tergites fine and smooth, weakly sinuate. Second tergite 0.6–0.7× as long as its basal width, almost as long as third tergite. Combined length of second and third tergites 1.3× basal width of second tergite, 0.8× their maximum width. Third tergite with very fine and smooth additional subbasal transverse furrow in basal third. Ovipositor sheath (measured entire length in ventrolateral view) slender, 0.5–0.6× as long as metasoma, 0.7–0.8× as long as mesosoma, 0.3× as long as fore wing.</p><p><bold><italic>Sculpture and pubescence</italic></bold>. Vertex, frons, temple and face almost completely smooth. Mesoscutum mainly smooth, only partly very finely coriaceous, with two straight and convergent posteriorly distinct carinae along notauli, finely rugulose between them. Scutellum smooth. Mesopleuron almost entirely smooth. Propodeum with distinctly delineated, relatively long and mainly smooth baso-lateral areas, basal carina of medium length, 0.4–0.6× as long as anterior fork of areola, areola distinctly delineated, wide submedially and narrow posteriorly, pentagonal, entirely distinctly and sparsely rugose, 1.4–1.5× longer than maximum width. Hind coxa and femur mainly smooth, but coxa transverse striate dorsally. First tergite entirely distinctly and almost linearly striate and without reticulation between striae, transverse striate in baso-medial third. Second tergite entirely distinctly striate. Third and remaining tergites entirely smooth. Vertex mostly with sparse, relatively short and semi-erect pale setae, glabrous in anterior 0.3. Mesoscutum with rather sparse, medium length and almost erect pale setae arranged narrowly along notauli and in single line laterally, all lobes widely glabrous. Mesopleuron mainly glabrous. Hind tibia dorsally with medium length, rather dense and semi-erect setae; length of these setae 1.0–1.2× maximum width of hind tibia.</p><p><bold><italic>Colour</italic></bold>. Head almost entirely black or dark brown. Mesosoma mainly dark reddish brown or reddish brown, prothorax mainly yellowish brown, mesopleuron in lower third light reddish brown. Metasoma reddish brown in basal half, light reddish brown to yellow in posterior half and below, or mainly brownish yellow. Antenna mainly brown, its two basal segments brownish yellow. Palpi pale yellow. Legs yellow, faintly infuscate basally. Ovipositor sheath dark brown. Fore wing hyaline. Pterostigma brown, yellow apically.</p><p><bold>Male</bold>. Unknown.</p></tp:treatment-sec><tp:treatment-sec sec-type="etymology" id="SECID0EIKAG"><title>Etymology.</title><p>Named after the type locality of the new species in South Korea, Chinju.</p></tp:treatment-sec><tp:treatment-sec sec-type="distribution" id="SECID0ENKAG"><title>Distribution.</title><p>Korean Peninsula.</p></tp:treatment-sec></tp:taxon-treatment>
