# Supplementary material for: ﻿Review of species of the genus Heterospilus Haliday, 1836 (Hymenoptera, Braconidae, Doryctinae) from the Korean Peninsula
Source: Zookeys. 2021 Dec 22;1079:35–88. doi: 10.3897/zookeys.1079.73701 (PMC8716533; doi:10.3897/zookeys.1079.73701)
Supplement: XML Treatment for Heterospilus (Heterospilus) fujianensis [file zookeys.1079.73701-treatment5.xml]

<!DOCTYPE tp:taxon-treatment
  PUBLIC "-//TaxonX//DTD Taxonomic Treatment Publishing DTD v0 20100105//EN" "tax-treatment-NSO.dtd">
<tp:taxon-treatment xmlns:tp="http://www.plazi.org/taxpub"><tp:treatment-meta><kwd-group><label>Taxon classification</label><kwd>
                <named-content content-type="kingdom">Animalia</named-content>
              </kwd><kwd>
                <named-content content-type="order">Hymenoptera</named-content>
              </kwd><kwd>
                <named-content content-type="family">Braconidae</named-content>
              </kwd></kwd-group><mixed-citation publication-type="journal"><person-group><name><surname>Belokobylskij</surname><given-names>Sergey A.</given-names></name><name><surname>Ku</surname><given-names>Deok-Seo</given-names></name></person-group><article-title>﻿Review of species of the genus <italic><tp:taxon-name><tp:taxon-name-part taxon-name-part-type="genus" reg="Heterospilus">Heterospilus</tp:taxon-name-part></tp:taxon-name></italic> Haliday, 1836 (<tp:taxon-name><tp:taxon-name-part taxon-name-part-type="order">Hymenoptera</tp:taxon-name-part></tp:taxon-name>, <tp:taxon-name><tp:taxon-name-part taxon-name-part-type="family">Braconidae</tp:taxon-name-part></tp:taxon-name>, <tp:taxon-name><tp:taxon-name-part taxon-name-part-type="subfamily">Doryctinae</tp:taxon-name-part></tp:taxon-name>) from the Korean Peninsula</article-title><source>Zookeys</source><day>22</day><month>12</month><year>2021</year><volume>1079</volume><fpage>35</fpage><lpage>88</lpage><pub-id pub-id-type="doi">10.3897/zookeys.1079.73701</pub-id></mixed-citation></tp:treatment-meta><tp:nomenclature><label>﻿*</label><tp:taxon-name><object-id xmlns:xlink="http://www.w3.org/1999/xlink" content-type="arpha" xlink:type="simple">39E3197F-BC26-5680-87C0-8C11E72E29A2</object-id><tp:taxon-name-part taxon-name-part-type="genus" reg="Heterospilus">Heterospilus</tp:taxon-name-part> (<tp:taxon-name-part taxon-name-part-type="subgenus" reg="Heterospilus">Heterospilus</tp:taxon-name-part>) <tp:taxon-name-part taxon-name-part-type="species" reg="fujianensis">fujianensis</tp:taxon-name-part></tp:taxon-name><tp:taxon-authority>Tang, Belokobylskij, He &amp; Chen, 2013</tp:taxon-authority><tp:nomenclature-citation-list><tp:nomenclature-citation><tp:taxon-name>
                  <tp:taxon-name-part taxon-name-part-type="genus" reg="Heterospilus">Heterospilus</tp:taxon-name-part>
                  <tp:taxon-name-part taxon-name-part-type="species" reg="fujianensis">fujianensis</tp:taxon-name-part>
                </tp:taxon-name><comment>Tang, Belokobylskij, He &amp; Chen, 2013: 218; <xref ref-type="bibr" rid="B20">Yu et al. 2016</xref>.</comment></tp:nomenclature-citation></tp:nomenclature-citation-list></tp:nomenclature><tp:treatment-sec sec-type="material" id="SECID0EEPAG"><title>Material examined.</title><p>South Korea. 1 female, Gyeonggi-do, Suwon-si, Seodun-dong, Seoul National University, Agricultural College Arboretum, light trap, 18.VIII.1998, D.-S. Ku leg. (<named-content xmlns:xlink="http://www.w3.org/1999/xlink" content-type="dwc:institutional_code" xlink:type="simple">NIBR</named-content>).</p></tp:treatment-sec><tp:treatment-sec sec-type="distribution" id="SECID0EPPAG"><title>Distribution.</title><p>* Korean Peninsula; China (Jilin and Fujian Provinces).</p></tp:treatment-sec><tp:treatment-sec sec-type="remarks" id="SECID0EUPAG"><title>Remarks.</title><p>This species is similar to <italic><tp:taxon-name><tp:taxon-name-part taxon-name-part-type="genus" reg="Heterospilus">Heterospilus</tp:taxon-name-part><tp:taxon-name-part taxon-name-part-type="species" reg="xanthopterus">xanthopterus</tp:taxon-name-part></tp:taxon-name></italic> Belokobylskij &amp; Maetô, 2009 from Japan (Ryukyus), but differs from the latter in having the occipital carina joined ventrally with the hypostomal carina (not joined and widely separated in <italic><tp:taxon-name><tp:taxon-name-part taxon-name-part-type="genus" reg="Heterospilus">H.</tp:taxon-name-part><tp:taxon-name-part taxon-name-part-type="species" reg="xanthopterus">xanthopterus</tp:taxon-name-part></tp:taxon-name></italic>), pronotum without pronotal carina (with distinct carina in <italic><tp:taxon-name><tp:taxon-name-part taxon-name-part-type="genus" reg="Heterospilus">H.</tp:taxon-name-part><tp:taxon-name-part taxon-name-part-type="species" reg="xanthopterus">xanthopterus</tp:taxon-name-part></tp:taxon-name></italic>), notauli not wide (wide in <italic><tp:taxon-name><tp:taxon-name-part taxon-name-part-type="genus" reg="Heterospilus">H.</tp:taxon-name-part><tp:taxon-name-part taxon-name-part-type="species" reg="xanthopterus">xanthopterus</tp:taxon-name-part></tp:taxon-name></italic>), second tergite long, its median length 0.6× basal width (short, its median length 0.40–0.45× the basal width in <italic><tp:taxon-name><tp:taxon-name-part taxon-name-part-type="genus" reg="Heterospilus">H.</tp:taxon-name-part><tp:taxon-name-part taxon-name-part-type="species" reg="xanthopterus">xanthopterus</tp:taxon-name-part></tp:taxon-name></italic>), third tergite entirely smooth and without transverse subbasal furrow (with rather deep and crenulate transverse furrow in <italic><tp:taxon-name><tp:taxon-name-part taxon-name-part-type="genus" reg="Heterospilus">H.</tp:taxon-name-part><tp:taxon-name-part taxon-name-part-type="species" reg="xanthopterus">xanthopterus</tp:taxon-name-part></tp:taxon-name></italic>), vertex entirely smooth (medially striate in <italic><tp:taxon-name><tp:taxon-name-part taxon-name-part-type="genus" reg="Heterospilus">H.</tp:taxon-name-part><tp:taxon-name-part taxon-name-part-type="species" reg="xanthopterus">xanthopterus</tp:taxon-name-part></tp:taxon-name></italic>), and metasoma light reddish brown (dark reddish brown in <italic><tp:taxon-name><tp:taxon-name-part taxon-name-part-type="genus" reg="Heterospilus">H.</tp:taxon-name-part><tp:taxon-name-part taxon-name-part-type="species" reg="xanthopterus">xanthopterus</tp:taxon-name-part></tp:taxon-name></italic>).</p></tp:treatment-sec><ref-list><ref id="B20"><mixed-citation xmlns:xlink="http://www.w3.org/1999/xlink" xlink:type="simple"><person-group><name name-style="western"><surname>Yu</surname><given-names>DS</given-names></name><name name-style="western"><surname>van Achterberg</surname><given-names>C</given-names></name><name name-style="western"><surname>Horstmann</surname><given-names>K</given-names></name></person-group> (<year>2016</year>) Taxapad 2016. <tp:taxon-name><tp:taxon-name-part taxon-name-part-type="superfamily">Ichneumonoidea</tp:taxon-name-part></tp:taxon-name> 2015. Nepean, Ottawa, Ontario. [Database on flash-drive].</mixed-citation></ref></ref-list></tp:taxon-treatment>
