# Supplementary material for: ﻿Review of species of the genus Heterospilus Haliday, 1836 (Hymenoptera, Braconidae, Doryctinae) from the Korean Peninsula
Source: Zookeys. 2021 Dec 22;1079:35–88. doi: 10.3897/zookeys.1079.73701 (PMC8716533; doi:10.3897/zookeys.1079.73701)
Supplement: XML Treatment for Heterospilus (Heterospilus) gajwaensis [file zookeys.1079.73701-treatment6.xml]

<!DOCTYPE tp:taxon-treatment
  PUBLIC "-//TaxonX//DTD Taxonomic Treatment Publishing DTD v0 20100105//EN" "tax-treatment-NSO.dtd">
<tp:taxon-treatment xmlns:tp="http://www.plazi.org/taxpub"><tp:treatment-meta><kwd-group><label>Taxon classification</label><kwd>
                <named-content content-type="kingdom">Animalia</named-content>
              </kwd><kwd>
                <named-content content-type="order">Hymenoptera</named-content>
              </kwd><kwd>
                <named-content content-type="family">Braconidae</named-content>
              </kwd></kwd-group><mixed-citation publication-type="journal"><person-group><name><surname>Belokobylskij</surname><given-names>Sergey A.</given-names></name><name><surname>Ku</surname><given-names>Deok-Seo</given-names></name></person-group><article-title>﻿Review of species of the genus <italic><tp:taxon-name><tp:taxon-name-part taxon-name-part-type="genus" reg="Heterospilus">Heterospilus</tp:taxon-name-part></tp:taxon-name></italic> Haliday, 1836 (<tp:taxon-name><tp:taxon-name-part taxon-name-part-type="order">Hymenoptera</tp:taxon-name-part></tp:taxon-name>, <tp:taxon-name><tp:taxon-name-part taxon-name-part-type="family">Braconidae</tp:taxon-name-part></tp:taxon-name>, <tp:taxon-name><tp:taxon-name-part taxon-name-part-type="subfamily">Doryctinae</tp:taxon-name-part></tp:taxon-name>) from the Korean Peninsula</article-title><source>Zookeys</source><day>22</day><month>12</month><year>2021</year><volume>1079</volume><fpage>35</fpage><lpage>88</lpage><pub-id pub-id-type="doi">10.3897/zookeys.1079.73701</pub-id></mixed-citation></tp:treatment-meta><tp:nomenclature><label>﻿</label><tp:taxon-name><object-id xmlns:xlink="http://www.w3.org/1999/xlink" content-type="arpha" xlink:type="simple">7EF315C9-E75C-5188-ADDE-60B78F3949CE</object-id><tp:taxon-name-part taxon-name-part-type="genus" reg="Heterospilus">Heterospilus</tp:taxon-name-part> (<tp:taxon-name-part taxon-name-part-type="subgenus" reg="Heterospilus">Heterospilus</tp:taxon-name-part>) <tp:taxon-name-part taxon-name-part-type="species" reg="gajwaensis">gajwaensis</tp:taxon-name-part><object-id xmlns:xlink="http://www.w3.org/1999/xlink" content-type="zoobank" xlink:type="simple">http://zoobank.org/53B5375F-15FF-4AAB-8EC9-BD73389F1C45</object-id></tp:taxon-name><tp:taxon-status xmlns:xlink="http://www.w3.org/1999/xlink" xlink:type="simple">sp. nov.</tp:taxon-status><xref ref-type="fig" rid="F5">Figs 5</xref><xref ref-type="fig" rid="F6">, 6</xref></tp:nomenclature><tp:treatment-sec sec-type="type material" id="SECID0EFUAG"><title>Type material.</title><p><bold><italic>Holotype</italic></bold>: female, “Korea: Gyeongnam-do, Jinju-si, Gajwa-dong, 24–30. VI. 1989. Malaise trap. D.-S. Ku” (<named-content xmlns:xlink="http://www.w3.org/1999/xlink" content-type="dwc:institutional_code" xlink:type="simple">NIBR</named-content>).</p></tp:treatment-sec><tp:treatment-sec sec-type="Comparative diagnosis" id="SECID0EVUAG"><title>Comparative diagnosis.</title><p>This species is similar to <italic><tp:taxon-name><tp:taxon-name-part taxon-name-part-type="genus" reg="Heterospilus">H.</tp:taxon-name-part><tp:taxon-name-part taxon-name-part-type="species" reg="ishigakus">ishigakus</tp:taxon-name-part></tp:taxon-name></italic> Belokobylskij &amp; Maetô, 2009 from Japan (Ryukyus), but differs from the later by having the ocelli large, POL 1.3× Od and 0.7× OOL (small, POL 0.8–1.0× Od and 0.35–0.40× OOL in <italic><tp:taxon-name><tp:taxon-name-part taxon-name-part-type="genus" reg="Heterospilus">H.</tp:taxon-name-part><tp:taxon-name-part taxon-name-part-type="species" reg="ishigakus">ishigakus</tp:taxon-name-part></tp:taxon-name></italic>), occipital carina not joined ventrally with hypostomal carina (joined at least by additional carina in <italic><tp:taxon-name><tp:taxon-name-part taxon-name-part-type="genus" reg="Heterospilus">H.</tp:taxon-name-part><tp:taxon-name-part taxon-name-part-type="species" reg="ishigakus">ishigakus</tp:taxon-name-part></tp:taxon-name></italic>), metacarp 1.25× longer than pterostigma (1.1× in <italic><tp:taxon-name><tp:taxon-name-part taxon-name-part-type="genus" reg="Heterospilus">H.</tp:taxon-name-part><tp:taxon-name-part taxon-name-part-type="species" reg="ishigakus">ishigakus</tp:taxon-name-part></tp:taxon-name></italic>), suture between second and third metasomal tergites weakly sinuate (distinctly sinuate in <italic><tp:taxon-name><tp:taxon-name-part taxon-name-part-type="genus" reg="Heterospilus">H.</tp:taxon-name-part><tp:taxon-name-part taxon-name-part-type="species" reg="ishigakus">ishigakus</tp:taxon-name-part></tp:taxon-name></italic>), median length of second tergite 0.5× its basal width (0.35–0.40× in <italic><tp:taxon-name><tp:taxon-name-part taxon-name-part-type="genus" reg="Heterospilus">H.</tp:taxon-name-part><tp:taxon-name-part taxon-name-part-type="species" reg="ishigakus">ishigakus</tp:taxon-name-part></tp:taxon-name></italic>), and ovipositor sheath shorter, 0.5× as long as metasoma and 0.3× as long as fore wing (longer, 0.8–1.0× as long as metasoma and 0.45–0.55× as long as fore wing in <italic><tp:taxon-name><tp:taxon-name-part taxon-name-part-type="genus" reg="Heterospilus">H.</tp:taxon-name-part><tp:taxon-name-part taxon-name-part-type="species" reg="ishigakus">ishigakus</tp:taxon-name-part></tp:taxon-name></italic>).</p></tp:treatment-sec><tp:treatment-sec sec-type="description" id="SECID0EIXAG"><title>Description.</title><p><bold>Female</bold>. Body length 3.2 mm; fore wing length 2.5 mm.</p><p><bold><italic>Head</italic></bold>. Head not depressed, its width (dorsal view) 1.7× median length, 1.1× width of mesoscutum. Head behind eyes (dorsal view) distinctly, regularly and roundly narrowed; transverse diameter of eye 2.6× longer than temple. Ocelli medium-sized, arranged in triangle with base 1.2× its sides. POL 1.3× Od, 0.7× OOL. Diameter of antennal socket ~ 2.0× distance between sockets, 4.0× distance between socket and eye. Eye glabrous, with shallow emargination opposite antennal sockets, 1.2× as high as broad. Malar space 0.3× height of eye, 0.8× basal width of mandible. Face weakly convex, its width 0.8× height of eye and almost equal to height of face and clypeus combined. Hypoclypeal depression rather small and round, its width almost equal to distance from edge of depression to eye, 0.5× width of face. Occipital carina complete dorsally, ventrally not reaching hypostomal carina and obliterated far before mandible base. Head below eyes (front view) rather distinctly and weakly roundly narrowed.</p><fig id="F5" position="float" orientation="portrait"><object-id xmlns:xlink="http://www.w3.org/1999/xlink" content-type="doi" xlink:type="simple">10.3897/zookeys.1079.73701.figure5</object-id><object-id xmlns:xlink="http://www.w3.org/1999/xlink" content-type="arpha" xlink:type="simple">E641F685-8ED3-57B2-AF41-04E3A402F544</object-id><label>Figure 5.</label><caption><p><tp:taxon-name><tp:taxon-name-part taxon-name-part-type="genus" reg="Heterospilus">Heterospilus</tp:taxon-name-part> (<tp:taxon-name-part taxon-name-part-type="subgenus" reg="Heterospilus">Heterospilus</tp:taxon-name-part>) <tp:taxon-name-part taxon-name-part-type="species" reg="gajwaensis">gajwaensis</tp:taxon-name-part></tp:taxon-name> sp. nov., female, holotype <bold>A</bold> habitus, lateral view <bold>B</bold> head, front view <bold>C</bold> head and mesoscutum, dorsal view <bold>D</bold> head and basal segments of antenna, lateral view <bold>E</bold> mesosoma, dorsal view <bold>F</bold> head and mesosoma, lateral view</p></caption><graphic xmlns:xlink="http://www.w3.org/1999/xlink" xlink:href="zookeys-1079-035-g005.jpg" position="float" orientation="portrait" xlink:type="simple" id="oo_626604.jpg"><uri content-type="original_file" xlink:type="simple">https://binary.pensoft.net/fig/626604</uri></graphic></fig><fig id="F6" position="float" orientation="portrait"><object-id xmlns:xlink="http://www.w3.org/1999/xlink" content-type="doi" xlink:type="simple">10.3897/zookeys.1079.73701.figure6</object-id><object-id xmlns:xlink="http://www.w3.org/1999/xlink" content-type="arpha" xlink:type="simple">C03770FC-80CB-5A79-864F-AFF6623FFE2F</object-id><label>Figure 6.</label><caption><p><tp:taxon-name><tp:taxon-name-part taxon-name-part-type="genus" reg="Heterospilus">Heterospilus</tp:taxon-name-part> (<tp:taxon-name-part taxon-name-part-type="subgenus" reg="Heterospilus">Heterospilus</tp:taxon-name-part>) <tp:taxon-name-part taxon-name-part-type="species" reg="gajwaensis">gajwaensis</tp:taxon-name-part></tp:taxon-name> sp. nov., female, holotype <bold>A</bold> fore wing <bold>B</bold> hind wing <bold>C</bold> metasoma, dorsal view <bold>D</bold> metasoma, lateral view</p></caption><graphic xmlns:xlink="http://www.w3.org/1999/xlink" xlink:href="zookeys-1079-035-g006.jpg" position="float" orientation="portrait" xlink:type="simple" id="oo_626605.jpg"><uri content-type="original_file" xlink:type="simple">https://binary.pensoft.net/fig/626605</uri></graphic></fig><p><bold><italic>Antenna</italic></bold>. Antenna weakly thickened, almost filiform, 26-segmented, 1.1× longer than body. Scape rather short and thick, 1.5× longer than its maximum width. First flagellar segment weakly curved, subcylindrical, ~ 5.0× longer than its apical width, 1.05× longer than second segment. Penultimate segment ~ 3.5× longer than wide, 0.6× as long as first flagellar segment, 0.9× as long as apical segment; the latter acuminate apically and with very short spine.</p><p><bold><italic>Mesosoma</italic></bold>. Mesosoma not depressed, its length 1.8× maximum height. Pronotum short, dorsally distinctly convex, with distinct pronotal carina submedially; side of pronotum with deep, relatively wide and distinctly curved furrow with dense crenulation. Mesoscutum highly and almost perpendicularly elevated above pronotum (lateral view), maximum width of mesoscutum (dorsal view) 1.15× its length. Median lobe of mesoscutum weakly protruding forwards, with short but distinct anterolateral corners, weakly convex anteriorly (dorsal view). Notauli relatively narrow, entirely rather deep, densely and distinctly crenulate. Prescutellar depression rather deep, wide, with three distinct carinae, entirely smooth, ~ 0.5× as long as scutellum. Scutellum weakly convex. Subalar depression rather shallow, wide, distinctly rugose-striate. Precoxal sulcus deep, straight, entirely smooth, running along anterior 0.6 of lower part of mesopleuron. Metanotal tooth very short and thick. Metapleural lobe distinct, rather narrow, rounded apically. Propodeum without lateral tubercles.</p><p><bold><italic>Wings</italic></bold>. Fore wing 3.1× longer than its maximum width, 0.8× as long as body. Pterostigma 3.5× longer than wide. Metacarp (1-R1) 1.25× longer than pterostigma. Radial vein (r) arising weakly before middle of pterostigma, its inner distance from base of pterostigma to radial vein 0.8× distance from radial vein (r) to apex of pterostigma. First radial abscissa (r) ~ 0.9× as long as maximum width of pterostigma. Second radial abscissa (3-SR) 1.3× longer than first abscissa (r) and forming very obtuse angle with it, 0.25× as long as straight third abscissa (SR1), 0.6× as long as trace of first radiomedial vein (2-SR). Trace of first radiomedial vein (2-SR) 2.1× longer than second radiomedial vein (r-m) and 2.6× longer than recurrent vein (m-cu). Recurrent vein (m-cu) distinctly postfurcal. First medial abscissa (1-SR+M) weakly curved. Discoidal (discal) cell 1.8× longer than wide. Distance from nervulus (cu-a) to basal vein (1-M) almost equal to nervulus (cu-a) length. Mediocubital vein (M+CU1) very weakly sinuate. Parallel vein (CU1a) basally weakly curved. Brachial (subdiscal) cell widely open distally. Hind wing 4.5× longer than wide. First abscissa of costal vein (C+SC+R) 1.2× longer than second abscissa (1-SC+R); second abscissa (1-SC+R) strongly sclerotised. Medial (basal) cell narrow, almost parallel-sided in apical half, its length 7.5× maximum width, 0.25× length of wing. First abscissa of mediocubital vein (M+CU) almost as long as second abscissa (1-M). Recurrent vein (m-cu) unsclerotised, weakly curved towards apex, antefurcal.</p><p><bold><italic>Legs</italic></bold>. Fore tibia with several slender spines arranged in almost single line. Hind coxa with distinct baso-ventral tubercle, 1.5× longer than maximum width. Hind femur rather wide, with very low dorsal protuberance, 3.6× longer than wide. Hind tarsus 0.9× as long as hind tibia. Hind basitarsus weakly thickened, 0.5× as long as second–fifth segments combined. Second segment of hind tarsus 0.75× as long as basitarsus, 1.4× longer than fifth segment (without pretarsus).</p><p><bold><italic>Metasoma</italic></bold>. Metasoma 2.6× longer than its maximum width, 1.2× longer than head and mesosoma combined. First tergite with rather high and wide median area, without spiracular tubercles; tergite distinctly and almost linearly widened from base to apex. Maximum width of first tergite 2.2× its minimum width; its length 0.9× apical width, 1.2× length of propodeum. Second suture distinct and weakly sinuate. Median length of second tergite 0.5× its basal width, equal to length of third tergite. Combined length of second and third tergites equal to basal width of second tergite, 0.75× their maximum width. Third tergite in basal 0.3 with shallow, wide, distinctly and widely crenulate transverse furrow. Ovipositor sheath (measured entire length in ventrolateral view) relatively slender, 0.5× as long as metasoma, 0.7× as long as mesosoma, 0.3× as long as fore wing.</p><p><bold><italic>Sculpture and pubescence</italic></bold>. Vertex entirely, distinctly and densely transversely striate, without microsculpture, without smooth spots; frons entirely densely and distinctly transversely striate. Face mainly smooth, medially and laterally in low part shortly aciculate; temple mostly smooth. Mesoscutum entirely densely and distinctly granulate, its median lobe anteriorly with granulae arranged in curved lines, with several undulate and weakly convergent posteriorly carinae and rather fine rugosity between them in its medioposterior half. Scutellum almost entirely smooth. Mesopleuron mostly smooth. Propodeum with baso-lateral areas distinctly delineated and mainly smooth with rugosity along carinae, with distinctly delineated wide pentagonal areola, basal carina short, 0.15× as long as propodeum; most part of propodeum (including areola) densely and coarsely rugose-reticulate to areolate. Hind coxae dorsally finely and only anteriorly rugulose, laterally and ventrally mainly smooth. Hind femur densely and finely striate to coriaceous in upper half, smooth on remaining part. First tergite with distinct and convergent dorsal carinae, densely, coarsely and undulately striate, with rugulosity between striae. Second tergite entirely distinctly and densely longitudinally and weakly curvedly striate, with fine micro-reticulation between striae. Third tergite densely and distinctly longitudinally striate in basal 0.3. Fourth tergite very shortly and distinctly striate in subbasal furrow. Remaining parts of tergites smooth. Vertex glabrous widely medially, with sparse, short and semi-erect setae directed forwards. Mesoscutum with rather dense, long and semi-erect white setae arranged rather widely along notauli and in single line laterally, all lobes medially widely glabrous. Mesopleuron widely glabrous medially. Hind tibia dorsally with short, rather dense and semi-erect setae; length of these setae ~ 0.5× maximum width of hind tibia.</p><p><bold><italic>Colour</italic></bold>. Head mainly brownish yellow, faintly infuscate dorsally. Mesosoma and metasoma dark reddish brown, reddish brown to light reddish brown laterally, prothorax partly yellowish brown. Antenna dark reddish brown to black, four basal segments yellowish brown. Palpi pale yellow. Legs entirely yellow. Ovipositor sheath dark brown to black. Fore wing subhyaline. Pterostigma brown, pale brown basally and apically.</p><p><bold>Male</bold>. Unknown.</p></tp:treatment-sec><tp:treatment-sec sec-type="etymology" id="SECID0EW2AG"><title>Etymology.</title><p>Named after the type locality of the new species in South Korea, Gajwa-dong.</p></tp:treatment-sec><tp:treatment-sec sec-type="distribution" id="SECID0E22AG"><title>Distribution.</title><p>Korean Peninsula.</p></tp:treatment-sec></tp:taxon-treatment>
