# Supplementary material for: ﻿Review of species of the genus Heterospilus Haliday, 1836 (Hymenoptera, Braconidae, Doryctinae) from the Korean Peninsula
Source: Zookeys. 2021 Dec 22;1079:35–88. doi: 10.3897/zookeys.1079.73701 (PMC8716533; doi:10.3897/zookeys.1079.73701)
Supplement: XML Treatment for Heterospilus (Heterospilus) heulriensis [file zookeys.1079.73701-treatment7.xml]

<!DOCTYPE tp:taxon-treatment
  PUBLIC "-//TaxonX//DTD Taxonomic Treatment Publishing DTD v0 20100105//EN" "tax-treatment-NSO.dtd">
<tp:taxon-treatment xmlns:tp="http://www.plazi.org/taxpub"><tp:treatment-meta><kwd-group><label>Taxon classification</label><kwd>
                <named-content content-type="kingdom">Animalia</named-content>
              </kwd><kwd>
                <named-content content-type="order">Hymenoptera</named-content>
              </kwd><kwd>
                <named-content content-type="family">Braconidae</named-content>
              </kwd></kwd-group><mixed-citation publication-type="journal"><person-group><name><surname>Belokobylskij</surname><given-names>Sergey A.</given-names></name><name><surname>Ku</surname><given-names>Deok-Seo</given-names></name></person-group><article-title>﻿Review of species of the genus <italic><tp:taxon-name><tp:taxon-name-part taxon-name-part-type="genus" reg="Heterospilus">Heterospilus</tp:taxon-name-part></tp:taxon-name></italic> Haliday, 1836 (<tp:taxon-name><tp:taxon-name-part taxon-name-part-type="order">Hymenoptera</tp:taxon-name-part></tp:taxon-name>, <tp:taxon-name><tp:taxon-name-part taxon-name-part-type="family">Braconidae</tp:taxon-name-part></tp:taxon-name>, <tp:taxon-name><tp:taxon-name-part taxon-name-part-type="subfamily">Doryctinae</tp:taxon-name-part></tp:taxon-name>) from the Korean Peninsula</article-title><source>Zookeys</source><day>22</day><month>12</month><year>2021</year><volume>1079</volume><fpage>35</fpage><lpage>88</lpage><pub-id pub-id-type="doi">10.3897/zookeys.1079.73701</pub-id></mixed-citation></tp:treatment-meta><tp:nomenclature><label>﻿</label><tp:taxon-name><object-id xmlns:xlink="http://www.w3.org/1999/xlink" content-type="arpha" xlink:type="simple">221A4450-C0B1-59B7-BE9A-D988FF63A14A</object-id><tp:taxon-name-part taxon-name-part-type="genus" reg="Heterospilus">Heterospilus</tp:taxon-name-part> (<tp:taxon-name-part taxon-name-part-type="subgenus" reg="Heterospilus">Heterospilus</tp:taxon-name-part>) <tp:taxon-name-part taxon-name-part-type="species" reg="heulriensis">heulriensis</tp:taxon-name-part><object-id xmlns:xlink="http://www.w3.org/1999/xlink" content-type="zoobank" xlink:type="simple">http://zoobank.org/D75FC087-59E3-412E-B943-5058F8B49996</object-id></tp:taxon-name><tp:taxon-status xmlns:xlink="http://www.w3.org/1999/xlink" xlink:type="simple">sp. nov.</tp:taxon-status><xref ref-type="fig" rid="F7">Figs 7</xref><xref ref-type="fig" rid="F8">, 8</xref></tp:nomenclature><tp:treatment-sec sec-type="type material" id="SECID0ET4AG"><title>Type material.</title><p><bold><italic>Holotype</italic></bold>, female, “Korea, Gangwondo, Goseong, Ganseong, Heulri (Shinseonbong), 2.VIII–19.X.2002, D.-S. Ku, Malaise trap” (<named-content xmlns:xlink="http://www.w3.org/1999/xlink" content-type="dwc:institutional_code" xlink:type="simple">NIBR</named-content>).</p></tp:treatment-sec><tp:treatment-sec sec-type="Comparative diagnosis" id="SECID0ED5AG"><title>Comparative diagnosis.</title><p>This species is very similar to <italic><tp:taxon-name><tp:taxon-name-part taxon-name-part-type="genus" reg="Heterospilus">H.</tp:taxon-name-part><tp:taxon-name-part taxon-name-part-type="species" reg="divisus">divisus</tp:taxon-name-part></tp:taxon-name></italic> (Wollaston, 1858), but differs from the later by having the temple shorter, transverse diameter of eye 1.5× longer than temple (longer, 1.2× longer than temple in <italic><tp:taxon-name><tp:taxon-name-part taxon-name-part-type="genus" reg="Heterospilus">H.</tp:taxon-name-part><tp:taxon-name-part taxon-name-part-type="species" reg="divisus">divisus</tp:taxon-name-part></tp:taxon-name></italic>), malar space 0.75× height of eye (0.55× in <italic><tp:taxon-name><tp:taxon-name-part taxon-name-part-type="genus" reg="Heterospilus">H.</tp:taxon-name-part><tp:taxon-name-part taxon-name-part-type="species" reg="divisus">divisus</tp:taxon-name-part></tp:taxon-name></italic>), mesosoma length 2.0× maximum height (1.7× in <italic><tp:taxon-name><tp:taxon-name-part taxon-name-part-type="genus" reg="Heterospilus">H.</tp:taxon-name-part><tp:taxon-name-part taxon-name-part-type="species" reg="divisus">divisus</tp:taxon-name-part></tp:taxon-name></italic>), prescutellar depression with single high median carina (with three carinae in <italic><tp:taxon-name><tp:taxon-name-part taxon-name-part-type="genus" reg="Heterospilus">H.</tp:taxon-name-part><tp:taxon-name-part taxon-name-part-type="species" reg="divisus">divisus</tp:taxon-name-part></tp:taxon-name></italic>), pterostigma narrow, 4.2× longer than wide (wide, 2.8× longer than wide in <italic><tp:taxon-name><tp:taxon-name-part taxon-name-part-type="genus" reg="Heterospilus">H.</tp:taxon-name-part><tp:taxon-name-part taxon-name-part-type="species" reg="divisus">divisus</tp:taxon-name-part></tp:taxon-name></italic>), radial vein (r) of fore wing arising from middle of pterostigma (distinctly before in <italic><tp:taxon-name><tp:taxon-name-part taxon-name-part-type="genus" reg="Heterospilus">H.</tp:taxon-name-part><tp:taxon-name-part taxon-name-part-type="species" reg="divisus">divisus</tp:taxon-name-part></tp:taxon-name></italic>), recurrent vein (m-cu) weakly antefurcal (distinctly postfurcal in <italic><tp:taxon-name><tp:taxon-name-part taxon-name-part-type="genus" reg="Heterospilus">H.</tp:taxon-name-part><tp:taxon-name-part taxon-name-part-type="species" reg="divisus">divisus</tp:taxon-name-part></tp:taxon-name></italic>), hind femur narrow, 4.3× longer than wide (wide, 3.6× longer than wide in <italic><tp:taxon-name><tp:taxon-name-part taxon-name-part-type="genus" reg="Heterospilus">H.</tp:taxon-name-part><tp:taxon-name-part taxon-name-part-type="species" reg="divisus">divisus</tp:taxon-name-part></tp:taxon-name></italic>), vertex and frons entirely smooth (finely and densely striate in <italic><tp:taxon-name><tp:taxon-name-part taxon-name-part-type="genus" reg="Heterospilus">H.</tp:taxon-name-part><tp:taxon-name-part taxon-name-part-type="species" reg="divisus">divisus</tp:taxon-name-part></tp:taxon-name></italic>), mesoscutum finely to very finely coriaceous (distinctly granulate in <italic><tp:taxon-name><tp:taxon-name-part taxon-name-part-type="genus" reg="Heterospilus">H.</tp:taxon-name-part><tp:taxon-name-part taxon-name-part-type="species" reg="divisus">divisus</tp:taxon-name-part></tp:taxon-name></italic>) and distribution in Korean Peninsula (in the south of the Western Palaearctic in <italic><tp:taxon-name><tp:taxon-name-part taxon-name-part-type="genus" reg="Heterospilus">H.</tp:taxon-name-part><tp:taxon-name-part taxon-name-part-type="species" reg="divisus">divisus</tp:taxon-name-part></tp:taxon-name></italic>).</p></tp:treatment-sec><tp:treatment-sec sec-type="description" id="SECID0ENCBG"><title>Description.</title><p><bold>Female</bold>. Body length 1.8 mm; fore wing length 1.5 mm.</p><p><bold><italic>Head</italic></bold>. Head not depressed, its width (dorsal view) 1.4× median length, 1.2× width of mesoscutum. Head behind eyes (dorsal view) distinctly, weakly curvedly and regularly narrowed; transverse diameter of eye 1.5× longer than temple. Ocelli small, arranged in equilateral triangle. POL 1.5× Od, 0.4× OOL. Diameter of antennal socket 0.8× distance between sockets, 2.5× distance between socket and eye. Eye without setae, with very shallow emargination opposite antennal sockets, 1.1× as high as broad. Malar space 0.75× height of eye, 1.3× basal width of mandible. Face weakly convex, its width 1.3× height of eye and 1.2× height of face and clypeus combined. Hypoclypeal depression rather small and oval, its width 0.9× distance from edge of depression to eye, 0.4× width of face. Occipital carina joined ventrally with hypostomal carina distinctly above base of mandible. Head below eyes (front view) distinctly and weakly-roundly narrowed.</p><fig id="F7" position="float" orientation="portrait"><object-id xmlns:xlink="http://www.w3.org/1999/xlink" content-type="doi" xlink:type="simple">10.3897/zookeys.1079.73701.figure7</object-id><object-id xmlns:xlink="http://www.w3.org/1999/xlink" content-type="arpha" xlink:type="simple">7190CCFF-38E6-5D29-80D2-E803BF87274E</object-id><label>Figure 7.</label><caption><p><tp:taxon-name><tp:taxon-name-part taxon-name-part-type="genus" reg="Heterospilus">Heterospilus</tp:taxon-name-part> (<tp:taxon-name-part taxon-name-part-type="subgenus" reg="Heterospilus">Heterospilus</tp:taxon-name-part>) <tp:taxon-name-part taxon-name-part-type="species" reg="heulriensis">heulriensis</tp:taxon-name-part></tp:taxon-name> sp. nov., female, holotype <bold>A</bold> habitus, lateral view <bold>B</bold> head and mesoscutum, dorsal view <bold>C</bold> head, front view <bold>D</bold> head and mesosoma, dorsal view <bold>E</bold> head and mesosoma, lateral view</p></caption><graphic xmlns:xlink="http://www.w3.org/1999/xlink" xlink:href="zookeys-1079-035-g007.jpg" position="float" orientation="portrait" xlink:type="simple" id="oo_626606.jpg"><uri content-type="original_file" xlink:type="simple">https://binary.pensoft.net/fig/626606</uri></graphic></fig><fig id="F8" position="float" orientation="portrait"><object-id xmlns:xlink="http://www.w3.org/1999/xlink" content-type="doi" xlink:type="simple">10.3897/zookeys.1079.73701.figure8</object-id><object-id xmlns:xlink="http://www.w3.org/1999/xlink" content-type="arpha" xlink:type="simple">9E3BBD13-D44D-528D-9CBA-487D7645434B</object-id><label>Figure 8.</label><caption><p><tp:taxon-name><tp:taxon-name-part taxon-name-part-type="genus" reg="Heterospilus">Heterospilus</tp:taxon-name-part> (<tp:taxon-name-part taxon-name-part-type="subgenus" reg="Heterospilus">Heterospilus</tp:taxon-name-part>) <tp:taxon-name-part taxon-name-part-type="species" reg="heulriensis">heulriensis</tp:taxon-name-part></tp:taxon-name> sp. nov., female, holotype <bold>A</bold> wings <bold>B</bold> metasoma, dorsal view <bold>C</bold> metasoma, lateral view</p></caption><graphic xmlns:xlink="http://www.w3.org/1999/xlink" xlink:href="zookeys-1079-035-g008.jpg" position="float" orientation="portrait" xlink:type="simple" id="oo_626607.jpg"><uri content-type="original_file" xlink:type="simple">https://binary.pensoft.net/fig/626607</uri></graphic></fig><p><bold><italic>Antenna</italic></bold>. Antenna slender, filiform, 19-segmented, 1.4× longer than body. Scape short and thick, 1.3× longer than its maximum width. First flagellar segment slender, almost straight, subcylindrical, ~ 5.5× longer than its apical width, almost as long as second segment. Penultimate segment ~ 3.5× longer than wide, 0.7× as long as first flagellar segment, almost as long as apical segment; the latter obtuse apically and without spine.</p><p><bold><italic>Mesosoma</italic></bold>. Mesosoma not depressed, its length 2.0× maximum height. Pronotum rather long, dorsally not convex (lateral view), submedially with distinct pronotal carina (dorsal view). Mesoscutum distinctly and almost perpendicularly elevated above pronotum (lateral view), maximum width of mesoscutum (dorsal view) 1.2× its length. Median lobe of mesoscutum protruding forwards, without anterolateral corners, convex anteriorly (dorsal view). Notauli narrow, deep but weakly shallow posteriorly, sparsely and finely crenulate. Prescutellar depression deep and long, with high median carina, smooth or finely rugulose, 0.4× as long as scutellum. Scutellum weakly convex, with fine lateral carinae, its basal width almost equal to median length. Subalar depression shallow, rather wide, with few coarse striae, but mainly smooth. Precoxal sulcus deep, straight, completely smooth, running along anterior 0.6 of lower part of mesopleuron. Dorsal metanotal tooth very low, wide, subpointed (lateral view). Metapleural lobe short, wide, rounded apically. Propodeum without lateral tubercles.</p><p><bold><italic>Wings</italic></bold>. Fore wing 3.3× longer than its maximum width. Pterostigma 4.2× longer than wide. Metacarp (1-R1) 1.3× longer than pterostigma. Radial vein (r) arising from middle of pterostigma. First radial abscissa (r) almost as long as maximum width of pterostigma. Second radial abscissa (3-SR) 1.5× longer than first abscissa (r) and forming with it very obtuse angle, 0.25× as long as almost straight third abscissa (SR1), 0.65× as long as trace of first radiomedial vein (2-SR). Trace of first radiomedial vein (2-SR) ~ 2.0× longer than second radiomedial vein (r-m) and 2.5× longer than recurrent vein (m-cu). Recurrent vein (m-cu) weakly antefurcal. First medial abscissa (1-SR+M) weakly sinuate and unsclerotised. Discoidal (discal) cell elongated, almost 2.0× longer than wide. Nervulus (cu-a) short, subinterstitial. Mediocubital vein (M+CU1) apically almost straight. Parallel vein (CU1a) basally weakly curved. Brachial (subdiscal) cell widely open distally. Hind wing 6.5× longer than wide. First abscissa of costal vein (C+SC+R) almost as long as second abscissa (1-SC+R); second abscissa (1-SC+R) strongly sclerotised. Medial (basal) cell narrow, weakly narrowed towards apex, its length ~ 7.5× maximum width, 0.2× length of wing. First abscissa of mediocubital vein (M+CU) approximately as long as second abscissa (1-M). Recurrent vein (m-cu) unsclerotised, straight, subperpendicular, distinctly antefurcal.</p><p><bold><italic>Legs</italic></bold>. Fore tibia with several distinct slender spines arranged in single line. Hind coxa with baso-ventral tubercle, 1.6× longer than maximum width. Hind femur rather narrow, with very low dorsal protuberance, slightly curved below (lateral view), 4.3× longer than wide. Hind tarsus 0.9× as long as hind tibia. Hind basitarsus weakly thickened, 0.4× as long as second–fifth segments combined. Second segment of hind tarsus 0.9× as long as basitarsus, 1.4× longer than fifth segment (without pretarsus).</p><p><bold><italic>Metasoma</italic></bold>. Metasoma ~ 2.5× longer than its maximum width, 1.1× longer than head and mesosoma combined. First tergite with rather high but not delineated median area, with indistinct spiracular tubercles in basal 0.3; tergite distinctly and almost linearly widened from base to apex. Maximum width of first tergite 2.2× its minimum basal width; its length 1.1× apical width, 1.2× length of propodeum. Suture between second and third tergites very fine, almost indistinct. Combined length of second and third tergites 1.1× basal width of second tergite, 0.75× their maximum width. Third tergite without additional subbasal transverse furrow. Ovipositor sheath (measured entire length in ventrolateral view) slender, 0.9× as long as metasoma, 1.2× longer than mesosoma, 0.5× as long as fore wing.</p><p><bold><italic>Sculpture and pubescence</italic></bold>. Vertex, frons, temple and face entirely smooth. Mesoscutum finely to very finely coriaceous, with two straight and convergent posteriorly distinct carinae and finely rugosity between them in narrow area in medioposterior quarter. Scutellum smooth. Mesopleuron smooth in lower 0.7. Propodeum with distinctly delineated and relatively short smooth baso-lateral areas, basal carina relatively short, 0.6× as long as anterior fork of areola, areola delineated, wide, pentagonal, entirely distinctly rugose. Hind coxa and femur smooth. First tergite entirely distinctly, strongly and almost linearly striate and without fine reticulation between striae. Second tergite almost smooth, only with very fine and short aciculation antero-laterally. Third and remainder tergites entirely smooth. Vertex with sparse, long and semi-erect pale setae. Mesoscutum with sparse, long and semi-erect pale setae arranged narrowly along notauli and in single line laterally, all lobes widely glabrous medially. Mesopleuron medially widely glabrous. Hind tibia dorsally with long, rather sparse and semi-erect setae; length of these setae almost equal to maximum width of hind tibia.</p><p><bold><italic>Colour</italic></bold>. Head dark brown. Mesosoma dark reddish brown, prothorax mainly yellow. Metasoma dark reddish brown to reddish brown or lighter medially. Antenna mainly reddish brown, basally faintly paler. Palpi pale yellow. Legs yellow. Ovipositor sheath black. Fore wing hyaline. Pterostigma mainly yellow, partly with brownish tint.</p><p><bold>Male</bold>. Unknown.</p></tp:treatment-sec><tp:treatment-sec sec-type="etymology" id="SECID0EXGBG"><title>Etymology.</title><p>Named after the type locality of the new species in South Korea, Heulri.</p></tp:treatment-sec><tp:treatment-sec sec-type="distribution" id="SECID0E3GBG"><title>Distribution.</title><p>Korean Peninsula.</p></tp:treatment-sec></tp:taxon-treatment>
