# Supplementary material for: ﻿Review of species of the genus Heterospilus Haliday, 1836 (Hymenoptera, Braconidae, Doryctinae) from the Korean Peninsula
Source: Zookeys. 2021 Dec 22;1079:35–88. doi: 10.3897/zookeys.1079.73701 (PMC8716533; doi:10.3897/zookeys.1079.73701)
Supplement: XML Treatment for Heterospilus (Heterospilus) hyungkeunleei [file zookeys.1079.73701-treatment8.xml]

<!DOCTYPE tp:taxon-treatment
  PUBLIC "-//TaxonX//DTD Taxonomic Treatment Publishing DTD v0 20100105//EN" "tax-treatment-NSO.dtd">
<tp:taxon-treatment xmlns:tp="http://www.plazi.org/taxpub"><tp:treatment-meta><kwd-group><label>Taxon classification</label><kwd>
                <named-content content-type="kingdom">Animalia</named-content>
              </kwd><kwd>
                <named-content content-type="order">Hymenoptera</named-content>
              </kwd><kwd>
                <named-content content-type="family">Braconidae</named-content>
              </kwd></kwd-group><mixed-citation publication-type="journal"><person-group><name><surname>Belokobylskij</surname><given-names>Sergey A.</given-names></name><name><surname>Ku</surname><given-names>Deok-Seo</given-names></name></person-group><article-title>﻿Review of species of the genus <italic><tp:taxon-name><tp:taxon-name-part taxon-name-part-type="genus" reg="Heterospilus">Heterospilus</tp:taxon-name-part></tp:taxon-name></italic> Haliday, 1836 (<tp:taxon-name><tp:taxon-name-part taxon-name-part-type="order">Hymenoptera</tp:taxon-name-part></tp:taxon-name>, <tp:taxon-name><tp:taxon-name-part taxon-name-part-type="family">Braconidae</tp:taxon-name-part></tp:taxon-name>, <tp:taxon-name><tp:taxon-name-part taxon-name-part-type="subfamily">Doryctinae</tp:taxon-name-part></tp:taxon-name>) from the Korean Peninsula</article-title><source>Zookeys</source><day>22</day><month>12</month><year>2021</year><volume>1079</volume><fpage>35</fpage><lpage>88</lpage><pub-id pub-id-type="doi">10.3897/zookeys.1079.73701</pub-id></mixed-citation></tp:treatment-meta><tp:nomenclature><label>﻿</label><tp:taxon-name><object-id xmlns:xlink="http://www.w3.org/1999/xlink" content-type="arpha" xlink:type="simple">7FB0BA51-2A5F-5585-B0D1-BE310E18EEA4</object-id><tp:taxon-name-part taxon-name-part-type="genus" reg="Heterospilus">Heterospilus</tp:taxon-name-part> (<tp:taxon-name-part taxon-name-part-type="subgenus" reg="Heterospilus">Heterospilus</tp:taxon-name-part>) <tp:taxon-name-part taxon-name-part-type="species" reg="hyungkeunleei">hyungkeunleei</tp:taxon-name-part><object-id xmlns:xlink="http://www.w3.org/1999/xlink" content-type="zoobank" xlink:type="simple">http://zoobank.org/2C64B2A1-3B48-4D2B-8826-1ED799E93AD7</object-id></tp:taxon-name><tp:taxon-status xmlns:xlink="http://www.w3.org/1999/xlink" xlink:type="simple">sp. nov.</tp:taxon-status><xref ref-type="fig" rid="F9">Fig. 9</xref><xref ref-type="fig" rid="F10">, 10</xref></tp:nomenclature><tp:treatment-sec sec-type="type material" id="SECID0EUIBG"><title>Type material.</title><p><bold><italic>Holotype</italic></bold>: female, “Korea: Gyeonggi-do, Osan, Sucheong-dong, Gyeonggi-do Forest Environment Research Institute, light trap, 17.IX.1999, H.-K. Lee” (<named-content xmlns:xlink="http://www.w3.org/1999/xlink" content-type="dwc:institutional_code" xlink:type="simple">NIBR</named-content>).</p></tp:treatment-sec><tp:treatment-sec sec-type="Comparative diagnosis" id="SECID0EEJBG"><title>Comparative diagnosis.</title><p>This species is similar to <italic><tp:taxon-name><tp:taxon-name-part taxon-name-part-type="genus" reg="Heterospilus">H.</tp:taxon-name-part><tp:taxon-name-part taxon-name-part-type="species" reg="nanlingensis">nanlingensis</tp:taxon-name-part></tp:taxon-name></italic> Tang, Belokobylskij, He &amp; Chen, 2013, but differs from the later by having the occipital carina not joined ventrally with hypostomal carina at short distance (joined with hypostomal carina in <italic><tp:taxon-name><tp:taxon-name-part taxon-name-part-type="genus" reg="Heterospilus">H.</tp:taxon-name-part><tp:taxon-name-part taxon-name-part-type="species" reg="nanlingensis">nanlingensis</tp:taxon-name-part></tp:taxon-name></italic>), vertex smooth wide posteriorly (entirely coarsely striate in <italic><tp:taxon-name><tp:taxon-name-part taxon-name-part-type="genus" reg="Heterospilus">H.</tp:taxon-name-part><tp:taxon-name-part taxon-name-part-type="species" reg="nanlingensis">nanlingensis</tp:taxon-name-part></tp:taxon-name></italic>), mesosoma length 1.75× its maximum height (1.9× in <italic><tp:taxon-name><tp:taxon-name-part taxon-name-part-type="genus" reg="Heterospilus">H.</tp:taxon-name-part><tp:taxon-name-part taxon-name-part-type="species" reg="nanlingensis">nanlingensis</tp:taxon-name-part></tp:taxon-name></italic>), propodeum with mostly rugose-striate baso-lateral areas (mostly smooth in <italic><tp:taxon-name><tp:taxon-name-part taxon-name-part-type="genus" reg="Heterospilus">H.</tp:taxon-name-part><tp:taxon-name-part taxon-name-part-type="species" reg="nanlingensis">nanlingensis</tp:taxon-name-part></tp:taxon-name></italic>), pterostigma entirely yellow (almost entirely dark brown in <italic><tp:taxon-name><tp:taxon-name-part taxon-name-part-type="genus" reg="Heterospilus">H.</tp:taxon-name-part><tp:taxon-name-part taxon-name-part-type="species" reg="nanlingensis">nanlingensis</tp:taxon-name-part></tp:taxon-name></italic>), and suture between second and third tergites distinctly sinuate (almost straight in <italic><tp:taxon-name><tp:taxon-name-part taxon-name-part-type="genus" reg="Heterospilus">H.</tp:taxon-name-part><tp:taxon-name-part taxon-name-part-type="species" reg="nanlingensis">nanlingensis</tp:taxon-name-part></tp:taxon-name></italic>).</p></tp:treatment-sec><tp:treatment-sec sec-type="description" id="SECID0EXLBG"><title>Description.</title><p><bold>Female</bold>. Body length 3.2 mm; fore wing length 2.3 mm.</p><p><bold><italic>Head</italic></bold>. Head not depressed, its width (dorsal view) 1.6× median length, 1.2× width of mesoscutum. Head behind eyes (dorsal view) distinctly convex, subparallel-sided in anterior half and distinctly roundly narrowed in posterior half; transverse diameter of eye 1.8× longer than temple. Ocelli small, arranged in almost equilateral triangle. POL almost equal to Od, 0.3× OOL. Diameter of antennal socket almost equal to distance between sockets, 2.7× distance between socket and eye. Eye glabrous, with shallow and wide emargination opposite antennal sockets, 1.2× as high as broad. Malar space 0.45× height of eye, equal to basal width of mandible. Face weakly convex, its width 1.1× height of eye and 1.1× height of face and clypeus combined. Hypoclypeal depression round, its width 0.85× distance from edge of depression to eye, 0.4× width of face. Occipital carina complete dorsally, not joined ventrally with hypostomal carina at short distance. Head below eyes (front view) distinctly and weakly curvedly narrowed.</p><fig id="F9" position="float" orientation="portrait"><object-id xmlns:xlink="http://www.w3.org/1999/xlink" content-type="doi" xlink:type="simple">10.3897/zookeys.1079.73701.figure9</object-id><object-id xmlns:xlink="http://www.w3.org/1999/xlink" content-type="arpha" xlink:type="simple">3E9B35DF-9DC3-5ABC-81B8-44CD357B8D44</object-id><label>Figure 9.</label><caption><p><tp:taxon-name><tp:taxon-name-part taxon-name-part-type="genus" reg="Heterospilus">Heterospilus</tp:taxon-name-part> (<tp:taxon-name-part taxon-name-part-type="subgenus" reg="Heterospilus">Heterospilus</tp:taxon-name-part>) <tp:taxon-name-part taxon-name-part-type="species" reg="hyungkeunleei">hyungkeunleei</tp:taxon-name-part></tp:taxon-name> sp. nov., female, holotype <bold>A</bold> habitus, lateral view <bold>B</bold> head, front view <bold>C</bold> head and mesoscutum, dorsal view <bold>D</bold> mesosoma and first metasomal tergite, dorsal view <bold>E</bold> head and mesosoma, lateral view <bold>F</bold> hind leg <bold>G</bold> propodeum and three basal tergites of metasoma</p></caption><graphic xmlns:xlink="http://www.w3.org/1999/xlink" xlink:href="zookeys-1079-035-g009.jpg" position="float" orientation="portrait" xlink:type="simple" id="oo_626608.jpg"><uri content-type="original_file" xlink:type="simple">https://binary.pensoft.net/fig/626608</uri></graphic></fig><fig id="F10" position="float" orientation="portrait"><object-id xmlns:xlink="http://www.w3.org/1999/xlink" content-type="doi" xlink:type="simple">10.3897/zookeys.1079.73701.figure10</object-id><object-id xmlns:xlink="http://www.w3.org/1999/xlink" content-type="arpha" xlink:type="simple">1102C28A-5FE9-5357-A08C-28D0F7A9ED75</object-id><label>Figure 10.</label><caption><p><tp:taxon-name><tp:taxon-name-part taxon-name-part-type="genus" reg="Heterospilus">Heterospilus</tp:taxon-name-part> (<tp:taxon-name-part taxon-name-part-type="subgenus" reg="Heterospilus">Heterospilus</tp:taxon-name-part>) <tp:taxon-name-part taxon-name-part-type="species" reg="hyungkeunleei">hyungkeunleei</tp:taxon-name-part></tp:taxon-name> sp. nov., female, holotype <bold>A</bold> wings <bold>B</bold> metasoma, dorsal view <bold>C</bold> metasoma, lateral view</p></caption><graphic xmlns:xlink="http://www.w3.org/1999/xlink" xlink:href="zookeys-1079-035-g010.jpg" position="float" orientation="portrait" xlink:type="simple" id="oo_626609.jpg"><uri content-type="original_file" xlink:type="simple">https://binary.pensoft.net/fig/626609</uri></graphic></fig><p><bold><italic>Antenna</italic></bold>. Antenna slender, weakly setiform, more than 24-segmented (apical segments missing). Scape rather short and thick, 1.4× longer than its maximum width. First flagellar segment weakly thickened, almost straight, subcylindrical, 5.0× longer than its apical width, 1.2× longer than second segment. Subapical segment ~ 4.0× longer than wide.</p><p><bold><italic>Mesosoma</italic></bold>. Mesosoma not depressed, its length 1.75× maximum height. Pronotum elongated, dorsally convex, with distinct double pronotal carina; side of pronotum with deep, rather wide, distinctly curved up and entirely coarsely crenulate furrow. Mesoscutum highly and perpendicularly elevated above pronotum (lateral view), maximum width of mesoscutum (dorsal view) 1.15× its length. Median lobe of mesoscutum (dorsal view) weakly protruding forwards, with distinct but short anterolateral corners, weakly convex anteriorly. Notauli mainly rather wide but narrowed posteriorly, coarsely and sparsely crenulate. Prescutellar depression deep, long, with three high, complete and weakly curved carinae, entirely smooth, almost 0.5× as long as scutellum. Scutellum convex, without lateral carinae, its basal width almost equal to median length. Subalar depression shallow, relatively wide, sparsely and coarsely striate. Precoxal sulcus deep, smooth anteriorly and weakly crenulate posteriorly. Propodeum without lateral tubercles.</p><p><bold><italic>Wings</italic></bold>. Fore wing 2.9× longer than its maximum width, 0.8× as long as body. Pterostigma 3.7× longer than wide. Metacarp (1-R1) 1.5× longer than pterostigma. Radial vein (r) arising from middle of pterostigma. First radial abscissa (r) 1.1× longer than maximum width of pterostigma. Second radial abscissa (3-SR) 1.2× longer than first abscissa (r) and forming with it obtuse angle, 0.25× as long as straight third abscissa (SR1), 0.5× as long as trace of first radiomedial vein (2-SR). Trace of first radiomedial vein (2-SR) 2.1× longer than second radiomedial vein (r-m) and 2.7× longer than recurrent vein (m-cu). Recurrent vein (m-cu) postfurcal. First medial abscissa (1-SR+M) weakly sinuate. Discoidal (discal) cell 1.5× longer than wide. Distance from nervulus (cu-a) to basal vein (1-M) ~ 0.5× nervulus (cu-a) length. Mediocubital vein (M+CU1) weakly sinuate. Parallel vein (CU1a) basally weakly curved. Brachial (subdiscal) cell distally widely open. Hind wing 5.0× longer than wide. First abscissa of costal vein (C+SC+R) approximately as long as second abscissa (1-SC+R); second abscissa (1-SC+R) strongly sclerotised. Medial (basal) cell narrow, parallel-sided in apical half, its length 7.5× maximum width, 0.3× length of wing. First abscissa of mediocubital vein (M+CU) 0.9× as long as second abscissa (1-M). Recurrent vein (m-cu) unsclerotised, weakly curved towards apex of wing, weakly antefurcal.</p><p><bold><italic>Legs</italic></bold>. Fore tibia with numerous slender spines arranged in almost straight line. Hind coxa with distinct baso-ventral tubercle, 1.3× longer than maximum width. Hind femur rather wide, with very low dorsal protuberance, 3.7× longer than wide. Hind tarsus 0.85× as long as hind tibia. Hind basitarsus weakly thickened, 0.5× as long as second–fifth segments combined. Second segment of hind tarsus 0.7× as long as basitarsus, 1.7× longer than fifth segment (without pretarsus).</p><p><bold><italic>Metasoma</italic></bold>. Metasoma 2.8× longer than its maximum width, 1.1× longer than head and mesosoma combined. First tergite with rather high and wide median area, with almost indistinct spiracular tubercles in basal 0.3; tergite distinctly and almost linearly widened from base to apex. Maximum width of first tergite twice its minimum width; its length equal to apical width, 1.3× length of propodeum. Second suture shallow, distinct, rather distinctly sinuate. Median length of second tergite 0.3× its basal width, 0.65× length of third tergite. Combined length of second and third tergites 0.9× basal width of second tergite, 0.8× their maximum width. Third tergite with distinct and widely crenulate transverse basal furrow in anterior third. Ovipositor sheath (measured entire length in ventrolateral view) rather slender, 0.7× as long as metasoma, as long as mesosoma, 0.5× as long as fore wing.</p><p><bold><italic>Sculpture and pubescence</italic></bold>. Vertex in anterior quarter and laterally from ocelli dense and distinctly transverse striate, smooth on remainder part. Frons entirely densely transversely striate. Temple smooth. Face mainly smooth, but finely curvedly striate medially and ventro-laterally. Mesoscutum finely transverse striate and partly with very fine granulation; scutellum entirely very finely coriaceous to smooth. Mesopleuron mostly smooth. Propodeum with mostly rugose-striate baso-lateral areas distinctly delineated by coarse carinae, with areolate-reticulate and almost completely delineated large pentagonal areola, basal carina short; most part of propodeum rather sparsely and coarsely rugose-reticulate. Hind coxae coarsely and densely transverse striate in upper half, smooth in lower half. Hind femur finely and densely reticulate-coriaceous in upper half and smooth ventrally. First tergite with distinct and convergent posteriorly dorsal carinae, rather densely and coarsely striate and with fine reticulation between striae. Second tergite entirely coarsely and sparsely striate, with very fine reticulation between striae. Third tergite mainly smooth, with widely crenulate subbasal depression in anterior third. Remainder of tergites smooth, but fourth tergite distinctly crenulate basally. Vertex mainly glabrous, with sparse and short setae marginally. Mesoscutum with relatively sparse, short and semi-erect pale setae situated narrowly only along notauli, all lobes widely glabrous. Mesopleuron widely glabrous. Hind tibia dorsally with short, relatively dense and semi-erect pale setae; length of these setae 0.4–0.5× maximum submedian width of hind tibia.</p><p><bold><italic>Colour</italic></bold>. Head entirely brownish yellow. Mesosoma reddish brown, yellowish brown ventrally and dark reddish brown with black spots dorsally. Metasoma mainly reddish brown to dark reddish brown, distally brownish yellow. Antenna entirely brownish yellow. Palpi pale yellow. Legs entirely yellow. Ovipositor sheath dark brown. Fore wing hyaline, with faint yellowish tint. Pterostigma entirely pale yellow.</p><p><bold>Male</bold>. Unknown.</p></tp:treatment-sec><tp:treatment-sec sec-type="etymology" id="SECID0EFQBG"><title>Etymology.</title><p>Named on honour of the collector of the holotype of new species, Dr. Hyung-Keun Lee.</p></tp:treatment-sec><tp:treatment-sec sec-type="distribution" id="SECID0EKQBG"><title>Distribution.</title><p>Korean Peninsula.</p></tp:treatment-sec></tp:taxon-treatment>
