# Supplementary material for: ﻿Review of species of the genus Heterospilus Haliday, 1836 (Hymenoptera, Braconidae, Doryctinae) from the Korean Peninsula
Source: Zookeys. 2021 Dec 22;1079:35–88. doi: 10.3897/zookeys.1079.73701 (PMC8716533; doi:10.3897/zookeys.1079.73701)
Supplement: XML Treatment for Heterospilus (Heterospilus) kerzhneri [file zookeys.1079.73701-treatment9.xml]

<!DOCTYPE tp:taxon-treatment
  PUBLIC "-//TaxonX//DTD Taxonomic Treatment Publishing DTD v0 20100105//EN" "tax-treatment-NSO.dtd">
<tp:taxon-treatment xmlns:tp="http://www.plazi.org/taxpub"><tp:treatment-meta><kwd-group><label>Taxon classification</label><kwd>
                <named-content content-type="kingdom">Animalia</named-content>
              </kwd><kwd>
                <named-content content-type="order">Hymenoptera</named-content>
              </kwd><kwd>
                <named-content content-type="family">Braconidae</named-content>
              </kwd></kwd-group><mixed-citation publication-type="journal"><person-group><name><surname>Belokobylskij</surname><given-names>Sergey A.</given-names></name><name><surname>Ku</surname><given-names>Deok-Seo</given-names></name></person-group><article-title>﻿Review of species of the genus <italic><tp:taxon-name><tp:taxon-name-part taxon-name-part-type="genus" reg="Heterospilus">Heterospilus</tp:taxon-name-part></tp:taxon-name></italic> Haliday, 1836 (<tp:taxon-name><tp:taxon-name-part taxon-name-part-type="order">Hymenoptera</tp:taxon-name-part></tp:taxon-name>, <tp:taxon-name><tp:taxon-name-part taxon-name-part-type="family">Braconidae</tp:taxon-name-part></tp:taxon-name>, <tp:taxon-name><tp:taxon-name-part taxon-name-part-type="subfamily">Doryctinae</tp:taxon-name-part></tp:taxon-name>) from the Korean Peninsula</article-title><source>Zookeys</source><day>22</day><month>12</month><year>2021</year><volume>1079</volume><fpage>35</fpage><lpage>88</lpage><pub-id pub-id-type="doi">10.3897/zookeys.1079.73701</pub-id></mixed-citation></tp:treatment-meta><tp:nomenclature><label>﻿</label><tp:taxon-name><object-id xmlns:xlink="http://www.w3.org/1999/xlink" content-type="arpha" xlink:type="simple">D149CAE6-CEE0-5128-A333-09491C25B739</object-id><tp:taxon-name-part taxon-name-part-type="genus" reg="Heterospilus">Heterospilus</tp:taxon-name-part> (<tp:taxon-name-part taxon-name-part-type="subgenus" reg="Heterospilus">Heterospilus</tp:taxon-name-part>) <tp:taxon-name-part taxon-name-part-type="species" reg="kerzhneri">kerzhneri</tp:taxon-name-part></tp:taxon-name><tp:taxon-authority>Belokobylskij &amp; Maetô, 2009</tp:taxon-authority><tp:nomenclature-citation-list><tp:nomenclature-citation><tp:taxon-name>
                  <tp:taxon-name-part taxon-name-part-type="genus" reg="Heterospilus">Heterospilus</tp:taxon-name-part>
                  <tp:taxon-name-part taxon-name-part-type="species" reg="kerzhneri">kerzhneri</tp:taxon-name-part>
                </tp:taxon-name><comment>Belokobylskij &amp; Maetô, 2009: 201; <xref ref-type="bibr" rid="B20">Yu et al. 2016</xref>; <xref ref-type="bibr" rid="B11">Lee et al 2020</xref>: 19.</comment></tp:nomenclature-citation></tp:nomenclature-citation-list></tp:nomenclature><tp:treatment-sec sec-type="material" id="SECID0EMSBG"><title>Material examined.</title><p>South Korea: 1 female, Gyeongsangnam-do, Sancheong-gun, 30 km NNW of Jinju (Chinju), forest, h = 800 m, 12.VI.2002, S. Belokobylskij leg.; 1 female, Gyeongnam, Eulryeong-Gun, Garye-nyeon, Gapeul-ri, Mt. Jengul, 12.VI.1990, D.-S. Ku leg.; 1 male, South Korea, “1987–1992”; 1 female, Kangwon, Hwachŏn, Kandong, 25.V.1993, D.-S. Ku leg.</p></tp:treatment-sec><tp:treatment-sec sec-type="distribution" id="SECID0ERSBG"><title>Distribution.</title><p>Korean Peninsula; Russia (south of Far East), Japan.</p></tp:treatment-sec><tp:treatment-sec sec-type="remarks" id="SECID0EWSBG"><title>Remarks.</title><p>Perhaps the specimen of <italic><tp:taxon-name><tp:taxon-name-part taxon-name-part-type="genus" reg="Heterospilus">Heterospilus</tp:taxon-name-part><tp:taxon-name-part taxon-name-part-type="species" reg="rubicola">rubicola</tp:taxon-name-part></tp:taxon-name></italic> Fischer, 1968 previously recorded from the Korean Peninsula as a female of <italic><tp:taxon-name><tp:taxon-name-part taxon-name-part-type="genus" reg="Heterospilus">H.</tp:taxon-name-part><tp:taxon-name-part taxon-name-part-type="species" reg="tobias">tobias</tp:taxon-name-part></tp:taxon-name></italic>i Belokobylskij, 1983 (junior synonym of <italic><tp:taxon-name><tp:taxon-name-part taxon-name-part-type="genus" reg="Heterospilus">H.</tp:taxon-name-part><tp:taxon-name-part taxon-name-part-type="species" reg="rubicola">rubicola</tp:taxon-name-part></tp:taxon-name></italic>: Belokobylskij and Tobias, 1986) by <xref ref-type="bibr" rid="B14">Papp (1987)</xref> actually belongs to the morphologically similar <italic><tp:taxon-name><tp:taxon-name-part taxon-name-part-type="genus" reg="Heterospilus">H.</tp:taxon-name-part><tp:taxon-name-part taxon-name-part-type="species" reg="kerzhneri">kerzhneri</tp:taxon-name-part></tp:taxon-name></italic>. Therefore, the record of <italic><tp:taxon-name><tp:taxon-name-part taxon-name-part-type="genus" reg="Heterospilus">H.</tp:taxon-name-part><tp:taxon-name-part taxon-name-part-type="species" reg="rubicola">rubicola</tp:taxon-name-part></tp:taxon-name></italic> in the fauna of Korean Peninsula needs to be confirmed before it is accepted.</p></tp:treatment-sec><ref-list><ref id="B20"><mixed-citation xmlns:xlink="http://www.w3.org/1999/xlink" xlink:type="simple"><person-group><name name-style="western"><surname>Yu</surname><given-names>DS</given-names></name><name name-style="western"><surname>van Achterberg</surname><given-names>C</given-names></name><name name-style="western"><surname>Horstmann</surname><given-names>K</given-names></name></person-group> (<year>2016</year>) Taxapad 2016. <tp:taxon-name><tp:taxon-name-part taxon-name-part-type="superfamily">Ichneumonoidea</tp:taxon-name-part></tp:taxon-name> 2015. Nepean, Ottawa, Ontario. [Database on flash-drive].</mixed-citation></ref><ref id="B11"><mixed-citation xmlns:xlink="http://www.w3.org/1999/xlink" xlink:type="simple"><person-group><name name-style="western"><surname>Lee</surname><given-names>H-R</given-names></name><name name-style="western"><surname>Belokobylskij</surname><given-names>SA</given-names></name><name name-style="western"><surname>Ku</surname><given-names>D-S</given-names></name><name name-style="western"><surname>Byun</surname><given-names>B-K</given-names></name></person-group> (<year>2020</year>) <article-title>Fifteen newly recorded species of the subfamily <tp:taxon-name><tp:taxon-name-part taxon-name-part-type="subfamily">Doryctinae</tp:taxon-name-part></tp:taxon-name> (<tp:taxon-name><tp:taxon-name-part taxon-name-part-type="order">Hymenoptera</tp:taxon-name-part></tp:taxon-name>) in Korea.</article-title><source>Animal Systematics, Evolution and Diversity</source><volume>36</volume>(<issue>1</issue>): <fpage>17</fpage>–<lpage>24</lpage>.</mixed-citation></ref><ref id="B14"><mixed-citation xmlns:xlink="http://www.w3.org/1999/xlink" xlink:type="simple"><person-group><name name-style="western"><surname>Papp</surname><given-names>J</given-names></name></person-group> (<year>1987</year>) <article-title><tp:taxon-name><tp:taxon-name-part taxon-name-part-type="family">Braconidae</tp:taxon-name-part></tp:taxon-name> (<tp:taxon-name><tp:taxon-name-part taxon-name-part-type="order">Hymenoptera</tp:taxon-name-part></tp:taxon-name>) from Korea. VIII.</article-title><source>Acta Zoologica Hungarica</source><volume>33</volume>: <fpage>157</fpage>–<lpage>175</lpage>.</mixed-citation></ref></ref-list></tp:taxon-treatment>
