# Supplementary material for: ﻿Review of species of the genus Heterospilus Haliday, 1836 (Hymenoptera, Braconidae, Doryctinae) from the Korean Peninsula
Source: Zookeys. 2021 Dec 22;1079:35–88. doi: 10.3897/zookeys.1079.73701 (PMC8716533; doi:10.3897/zookeys.1079.73701)
Supplement: XML Treatment for Heterospilus (Heterospilus) maseongus [file zookeys.1079.73701-treatment10.xml]

<!DOCTYPE tp:taxon-treatment
  PUBLIC "-//TaxonX//DTD Taxonomic Treatment Publishing DTD v0 20100105//EN" "tax-treatment-NSO.dtd">
<tp:taxon-treatment xmlns:tp="http://www.plazi.org/taxpub"><tp:treatment-meta><kwd-group><label>Taxon classification</label><kwd>
                <named-content content-type="kingdom">Animalia</named-content>
              </kwd><kwd>
                <named-content content-type="order">Hymenoptera</named-content>
              </kwd><kwd>
                <named-content content-type="family">Braconidae</named-content>
              </kwd></kwd-group><mixed-citation publication-type="journal"><person-group><name><surname>Belokobylskij</surname><given-names>Sergey A.</given-names></name><name><surname>Ku</surname><given-names>Deok-Seo</given-names></name></person-group><article-title>﻿Review of species of the genus <italic><tp:taxon-name><tp:taxon-name-part taxon-name-part-type="genus" reg="Heterospilus">Heterospilus</tp:taxon-name-part></tp:taxon-name></italic> Haliday, 1836 (<tp:taxon-name><tp:taxon-name-part taxon-name-part-type="order">Hymenoptera</tp:taxon-name-part></tp:taxon-name>, <tp:taxon-name><tp:taxon-name-part taxon-name-part-type="family">Braconidae</tp:taxon-name-part></tp:taxon-name>, <tp:taxon-name><tp:taxon-name-part taxon-name-part-type="subfamily">Doryctinae</tp:taxon-name-part></tp:taxon-name>) from the Korean Peninsula</article-title><source>Zookeys</source><day>22</day><month>12</month><year>2021</year><volume>1079</volume><fpage>35</fpage><lpage>88</lpage><pub-id pub-id-type="doi">10.3897/zookeys.1079.73701</pub-id></mixed-citation></tp:treatment-meta><tp:nomenclature><label>﻿</label><tp:taxon-name><object-id xmlns:xlink="http://www.w3.org/1999/xlink" content-type="arpha" xlink:type="simple">F1B7856A-2515-583A-855E-FE31C32678D1</object-id><tp:taxon-name-part taxon-name-part-type="genus" reg="Heterospilus">Heterospilus</tp:taxon-name-part> (<tp:taxon-name-part taxon-name-part-type="subgenus" reg="Heterospilus">Heterospilus</tp:taxon-name-part>) <tp:taxon-name-part taxon-name-part-type="species" reg="maseongus">maseongus</tp:taxon-name-part><object-id xmlns:xlink="http://www.w3.org/1999/xlink" content-type="zoobank" xlink:type="simple">http://zoobank.org/D2A9961E-BE3D-4A32-9827-D1608C965667</object-id></tp:taxon-name><tp:taxon-status xmlns:xlink="http://www.w3.org/1999/xlink" xlink:type="simple">sp. nov.</tp:taxon-status><xref ref-type="fig" rid="F11">Figs 11</xref><xref ref-type="fig" rid="F12">, 12</xref></tp:nomenclature><tp:treatment-sec sec-type="type material" id="SECID0EKWBG"><title>Type material.</title><p><bold><italic>Holotype</italic></bold>, female, “Korea. Kyongsangbuk-do, Chomch’on-up, Maseong Buljeong, 9.VI.1992, D.-S. Ku” (<named-content xmlns:xlink="http://www.w3.org/1999/xlink" content-type="dwc:institutional_code" xlink:type="simple">NIBR</named-content>).</p></tp:treatment-sec><tp:treatment-sec sec-type="Comparative diagnosis" id="SECID0E1WBG"><title>Comparative diagnosis.</title><p>This species is very similar to <italic><tp:taxon-name><tp:taxon-name-part taxon-name-part-type="genus" reg="Heterospilus">H.</tp:taxon-name-part><tp:taxon-name-part taxon-name-part-type="species" reg="tauricus">tauricus</tp:taxon-name-part></tp:taxon-name></italic> Telenga, 1941 and <italic><tp:taxon-name><tp:taxon-name-part taxon-name-part-type="genus" reg="Heterospilus">H.</tp:taxon-name-part><tp:taxon-name-part taxon-name-part-type="species" reg="indigenus">indigenus</tp:taxon-name-part></tp:taxon-name></italic> Belokobylskij, 1983 but differs from it by having the glabrous eyes (setose in both other species), recurrent vein (m-cu) interstitial (more or less postfurcal in both other species), ovipositor sheath of intermediate length, weakly longer than metasoma and 0.8× as long as fore wing (shorter, 0.5–0.6× as long as fore wing in <italic><tp:taxon-name><tp:taxon-name-part taxon-name-part-type="genus" reg="Heterospilus">H.</tp:taxon-name-part><tp:taxon-name-part taxon-name-part-type="species" reg="tauricus">tauricus</tp:taxon-name-part></tp:taxon-name></italic>, and longer, approximately as long as fore wing in <italic><tp:taxon-name><tp:taxon-name-part taxon-name-part-type="genus" reg="Heterospilus">H.</tp:taxon-name-part><tp:taxon-name-part taxon-name-part-type="species" reg="indigenus">indigenus</tp:taxon-name-part></tp:taxon-name></italic>), and mesopleuron widely smooth in lower 0.7 (densely granulate or granulate-coriaceous in both other species).</p></tp:treatment-sec><tp:treatment-sec sec-type="description" id="SECID0EMYBG"><title>Description.</title><p><bold>Female</bold>. Body length 4.3 mm; fore wing length 3.3 mm.</p><p><bold><italic>Head</italic></bold>. Head not depressed, its width (dorsal view) 1.7× median length, 1.1× width of mesoscutum. Head behind eyes (dorsal view) distinctly, weakly curvedly and regularly narrowed; transverse diameter of eye 1.8× longer than temple. Ocelli medium-sized, arranged in almost equilateral triangle. POL 1.25× Od, 0.4× OOL. Diameter of antennal socket 1.1× distance between sockets, 3.0× distance between socket and eye. Eye without setae, with shallow emargination opposite antennal sockets, 1.2× as high as broad. Malar space 0.6× height of eye, almost equal to basal width of mandible. Face weakly convex, its width 1.15× height of eye and 0.9× height of face and clypeus combined. Hypoclypeal depression rather small and round, its width 0.8× distance from edge of depression to eye, 0.45× width of face. Occipital carina joined ventrally with hypostomal carina above base of mandible. Head below eyes (front view) distinctly and weakly-roundly narrowed.</p><fig id="F11" position="float" orientation="portrait"><object-id xmlns:xlink="http://www.w3.org/1999/xlink" content-type="doi" xlink:type="simple">10.3897/zookeys.1079.73701.figure11</object-id><object-id xmlns:xlink="http://www.w3.org/1999/xlink" content-type="arpha" xlink:type="simple">8D9C39DE-E720-541E-8C36-D4AFC736DE28</object-id><label>Figure 11.</label><caption><p><tp:taxon-name><tp:taxon-name-part taxon-name-part-type="genus" reg="Heterospilus">Heterospilus</tp:taxon-name-part> (<tp:taxon-name-part taxon-name-part-type="subgenus" reg="Heterospilus">Heterospilus</tp:taxon-name-part>) <tp:taxon-name-part taxon-name-part-type="species" reg="maseongus">maseongus</tp:taxon-name-part></tp:taxon-name> sp. nov., female, holotype <bold>A</bold> habitus, lateral view <bold>B</bold> head, dorsal view <bold>C</bold> head, front view <bold>D</bold> head and basal segments of antenna, lateral view <bold>E</bold> propodeum and three basal tergites of metasoma, dorsal view <bold>F</bold> mesosoma, dorsal view <bold>G</bold> mesosoma, lateral view <bold>H</bold> femur and tibia of hind leg</p></caption><graphic xmlns:xlink="http://www.w3.org/1999/xlink" xlink:href="zookeys-1079-035-g011.jpg" position="float" orientation="portrait" xlink:type="simple" id="oo_626610.jpg"><uri content-type="original_file" xlink:type="simple">https://binary.pensoft.net/fig/626610</uri></graphic></fig><fig id="F12" position="float" orientation="portrait"><object-id xmlns:xlink="http://www.w3.org/1999/xlink" content-type="doi" xlink:type="simple">10.3897/zookeys.1079.73701.figure12</object-id><object-id xmlns:xlink="http://www.w3.org/1999/xlink" content-type="arpha" xlink:type="simple">7DAF024C-247F-5FC4-9B5B-E34163F99D0B</object-id><label>Figure 12.</label><caption><p><tp:taxon-name><tp:taxon-name-part taxon-name-part-type="genus" reg="Heterospilus">Heterospilus</tp:taxon-name-part> (<tp:taxon-name-part taxon-name-part-type="subgenus" reg="Heterospilus">Heterospilus</tp:taxon-name-part>) <tp:taxon-name-part taxon-name-part-type="species" reg="maseongus">maseongus</tp:taxon-name-part></tp:taxon-name> sp. nov., female, holotype <bold>A</bold> wings <bold>B</bold> metasoma, dorsal view <bold>C</bold> metasoma, lateral view</p></caption><graphic xmlns:xlink="http://www.w3.org/1999/xlink" xlink:href="zookeys-1079-035-g012.jpg" position="float" orientation="portrait" xlink:type="simple" id="oo_626611.jpg"><uri content-type="original_file" xlink:type="simple">https://binary.pensoft.net/fig/626611</uri></graphic></fig><p><bold><italic>Antenna</italic></bold>. Antenna slender, weakly setiform, 33-segmented, 1.3× longer than body. Scape short and thick, 1.3× longer than its maximum width. First flagellar segment rather thick, weakly curved, subcylindrical, 5.0× longer than its apical width, 1.2× longer than second segment. Penultimate segment 4.5× longer than wide, 0.55× as long as first flagellar segment, 0.9× as long as apical segment; the latter acuminate apically and without spine.</p><p><bold><italic>Mesosoma</italic></bold>. Mesosoma not depressed, its length 1.9× maximum height. Pronotum rather long, dorsally weakly convex (lateral view), submedially with rather distinct pronotal carina (dorsal view). Mesoscutum highly and almost perpendicularly elevated above pronotum (lateral view), maximum width of mesoscutum (dorsal view) 1.1× its length. Median lobe of mesoscutum weakly protruding forwards, with small anterolateral corners, weakly convex anteriorly (dorsal view). Notauli narrow, entirely deep, sparsely and distinctly crenulate. Prescutellar depression deep, relatively long, with five distinct and weakly curved carinae, smooth between them, 0.35× as long as scutellum. Scutellum weakly convex, with fine lateral carinae, its basal width 1.1× median length. Subalar depression shallow, rather wide, coarsely striate with rugosity. Precoxal sulcus deep, almost straight, distinctly crenulate on narrow median area, running along anterior 0.6 of lower part of mesopleuron. Metanotal dorsal tooth very low, wide, subpointed (lateral view). Metapleural lobe distinct, relatively narrow, rounded apically. Propodeum without lateral tubercles.</p><p><bold><italic>Wings</italic></bold>. Fore wing 3.5× longer than its maximum width. Pterostigma 4.8× longer than wide. Metacarp (1-R1) 1.3× longer than pterostigma. Radial vein (r) arising almost from middle of pterostigma. First radial abscissa (r) 1.2× longer than maximum width of pterostigma. Second radial abscissa (3-SR) 1.2× longer than first abscissa (r) and forming very obtuse angle with it, 0.25× as long as the straight third abscissa (SR1), 0.55× as long as trace of first radiomedial vein (2-SR). Trace of first radiomedial vein (2-SR) 2.3× longer than second radiomedial vein (r-m) and 2.5× longer than recurrent vein (m-cu). Recurrent vein (m-cu) interstitial. First medial abscissa (1-SR+M) weakly sinuate. Discoidal (discal) cell elongated, 1.8× longer than wide. Distance from nervulus (cu-a) to basal vein (1-M) 1.5× nervulus (cu-a) length. Mediocubital vein (M+CU1) apically almost straight. Parallel vein (CU1a) basally distinctly curved. Brachial (subdiscal) cell widely open distally. Hind wing 4.7× longer than wide. First abscissa of costal vein (C+SC+R) 1.6× longer than second abscissa (1-SC+R); second abscissa (1-SC+R) distinctly sclerotised. Medial (basal) cell narrow, almost parallel-sided in apical half, its length almost 9.0× maximum width, 0.25× length of wing. First abscissa of mediocubital vein (M+CU) 0.7× as long as second abscissa (1-M). Recurrent vein (m-cu) unsclerotised, straight, subperpendicular, interstitial.</p><p><bold><italic>Legs</italic></bold>. Fore tibia with several slender spines arranged in single line. Hind coxa with distinct baso-ventral tubercle, 1.6× longer than maximum width. Hind femur rather narrow, with low dorsal protuberance, slightly curved below (lateral view), 4.4× longer than wide. Hind tarsus as long as hind tibia. Hind basitarsus weakly thickened, 0.5× as long as second–fifth segments combined. Second segment of hind tarsus 0.85× as long as basitarsus, 2.0× longer than fifth segment (without pretarsus).</p><p><bold><italic>Metasoma</italic></bold>. Metasoma approximately 2.0× longer than its maximum width, 1.3× longer than head and mesosoma combined. First tergite with rather high but not delineated median area, with indistinct spiracular tubercles in basal 0.3; tergite distinctly and almost linearly widened from base to subapex, weakly narrowed apically. Maximum width of first tergite 2.5× its minimum basal width; its length 0.9× apical width, 1.2× length of propodeum. Suture between second and third tergites deep and finely sinuate. Median length of second tergite 0.4× its basal width, 0.7× length of third tergite. Combined length of second and third tergites 0.7× basal width of second tergite, 0.7× their maximum width. Third tergite in basal 0.25 with deep, rather wide, distinctly and widely crenulate transverse furrow. Ovipositor sheath (measured entire length in ventrolateral view) rather slender, 1.2× longer than metasoma, 1.8× longer than mesosoma, 0.8× as long as fore wing.</p><p><bold><italic>Sculpture and pubescence</italic></bold>. Vertex and frons entirely coarsely densely and finely curvedly transversely striate, practically without additional sculpture between striae. Face finely striated laterally, medially smooth on wide area; temple smooth. Mesoscutum entirely densely and distinctly granulate, with two distinct, almost straight and convergent posteriorly carinae and with distinct rugosity between them in narrow area in its medioposterior half. Scutellum finely granulate-coriaceous. Mesopleuron widely smooth in lower 0.7, with striation in narrow transverse submedian stripe and in medioposterior area. Propodeum with distinctly delineated and short baso-lateral areas, without delineated areola, basal carina short, 0.2× as long as propodeum, 0.4× as long as anterior fork of areola; baso-lateral areas smooth in anterior half and rugulose in posterior half, remainder of propodeum densely and coarsely rugose-reticulate. Hind coxae dorsally transversely curvedly striate, laterally finely and rather densely reticulate-coriaceous. Hind femur mainly finely coriaceous. First tergite with distinct and strongly convergent subbasally dorsal carinae situated in basal half, densely, coarsely and almost linearly striate and with fine reticulation between striae. Second tergite entirely distinctly and densely longitudinally striate, and usually with reticulation between striae. Third tergite in subbasal depression widely, fourth and fifth tergites basally rather shortly and distinctly striate. Remaining parts of tergites smooth. Vertex with rather sparse, short and semi-erect setae. Mesoscutum with dense, relatively long and semi-erect pale setae arranged widely along notauli and in almost single line laterally, all lobes widely glabrous medially. Mesopleuron medially widely glabrous. Hind tibia dorsally with medium length, rather dense and semi-erect setae; length of these setae 0.5–0.7× maximum width of hind tibia.</p><p><bold><italic>Colour</italic></bold>. Head and anterior two thirds of mesosoma reddish brown to light reddish brown. Propodeum, metapleuron and first metasomal tergite dark reddish brown to black, reminder of metasoma reddish brown to yellowish brown. Antenna dark reddish brown to black, scape, pedicel and several basal flagellar segments yellowish brown or reddish brown. Palpi yellow. Legs yellow to brownish yellow. Ovipositor sheath black. Fore wing subhyaline. Pterostigma mainly yellow with partly brownish tint.</p><p><bold>Male</bold>. Unknown.</p></tp:treatment-sec><tp:treatment-sec sec-type="etymology" id="SECID0E33BG"><title>Etymology.</title><p>Named after the type locality of the new species in South Korea, Maseong Buljeong.</p></tp:treatment-sec><tp:treatment-sec sec-type="distribution" id="SECID0EB4BG"><title>Distribution.</title><p>Korean Peninsula.</p></tp:treatment-sec></tp:taxon-treatment>
