# Supplementary material for: ﻿Review of species of the genus Heterospilus Haliday, 1836 (Hymenoptera, Braconidae, Doryctinae) from the Korean Peninsula
Source: Zookeys. 2021 Dec 22;1079:35–88. doi: 10.3897/zookeys.1079.73701 (PMC8716533; doi:10.3897/zookeys.1079.73701)
Supplement: XML Treatment for Heterospilus (Heterospilus) suriensis [file zookeys.1079.73701-treatment12.xml]

<!DOCTYPE tp:taxon-treatment
  PUBLIC "-//TaxonX//DTD Taxonomic Treatment Publishing DTD v0 20100105//EN" "tax-treatment-NSO.dtd">
<tp:taxon-treatment xmlns:tp="http://www.plazi.org/taxpub"><tp:treatment-meta><kwd-group><label>Taxon classification</label><kwd>
                <named-content content-type="kingdom">Animalia</named-content>
              </kwd><kwd>
                <named-content content-type="order">Hymenoptera</named-content>
              </kwd><kwd>
                <named-content content-type="family">Braconidae</named-content>
              </kwd></kwd-group><mixed-citation publication-type="journal"><person-group><name><surname>Belokobylskij</surname><given-names>Sergey A.</given-names></name><name><surname>Ku</surname><given-names>Deok-Seo</given-names></name></person-group><article-title>﻿Review of species of the genus <italic><tp:taxon-name><tp:taxon-name-part taxon-name-part-type="genus" reg="Heterospilus">Heterospilus</tp:taxon-name-part></tp:taxon-name></italic> Haliday, 1836 (<tp:taxon-name><tp:taxon-name-part taxon-name-part-type="order">Hymenoptera</tp:taxon-name-part></tp:taxon-name>, <tp:taxon-name><tp:taxon-name-part taxon-name-part-type="family">Braconidae</tp:taxon-name-part></tp:taxon-name>, <tp:taxon-name><tp:taxon-name-part taxon-name-part-type="subfamily">Doryctinae</tp:taxon-name-part></tp:taxon-name>) from the Korean Peninsula</article-title><source>Zookeys</source><day>22</day><month>12</month><year>2021</year><volume>1079</volume><fpage>35</fpage><lpage>88</lpage><pub-id pub-id-type="doi">10.3897/zookeys.1079.73701</pub-id></mixed-citation></tp:treatment-meta><tp:nomenclature><label>﻿</label><tp:taxon-name><object-id xmlns:xlink="http://www.w3.org/1999/xlink" content-type="arpha" xlink:type="simple">50C04E15-033C-55FE-B722-1C5A49405DFE</object-id><tp:taxon-name-part taxon-name-part-type="genus" reg="Heterospilus">Heterospilus</tp:taxon-name-part> (<tp:taxon-name-part taxon-name-part-type="subgenus" reg="Heterospilus">Heterospilus</tp:taxon-name-part>) <tp:taxon-name-part taxon-name-part-type="species" reg="suriensis">suriensis</tp:taxon-name-part><object-id xmlns:xlink="http://www.w3.org/1999/xlink" content-type="zoobank" xlink:type="simple">http://zoobank.org/820120B2-3AD0-41BD-B114-4E0DE2A3A395</object-id></tp:taxon-name><tp:taxon-status xmlns:xlink="http://www.w3.org/1999/xlink" xlink:type="simple">sp. nov.</tp:taxon-status><xref ref-type="fig" rid="F13">Figs 13</xref><xref ref-type="fig" rid="F14">, 14</xref></tp:nomenclature><tp:treatment-sec sec-type="type material" id="SECID0EKBAI"><title>Type material.</title><p><bold><italic>Holotype</italic></bold>: female, “Korea, Kyounggi, Kunpo, Sokdai, Mt. Suri, 14.VII.1998, D.-S. Ku, LT” (<named-content xmlns:xlink="http://www.w3.org/1999/xlink" content-type="dwc:institutional_code" xlink:type="simple">NIBR</named-content>).</p><p><bold><italic>Paratype</italic></bold>. 1 female, “Korea”, “1137” (<abbrev xmlns:xlink="http://www.w3.org/1999/xlink" content-type="institution" xlink:title="Science Museum of Natural Enemies" id="ABBRID0EBCAI" xlink:type="simple">SMNE</abbrev>).</p></tp:treatment-sec><tp:treatment-sec sec-type="Comparative diagnosis" id="SECID0EGCAI"><title>Comparative diagnosis.</title><p>This new species is similar to <italic><tp:taxon-name><tp:taxon-name-part taxon-name-part-type="genus" reg="Heterospilus">H.</tp:taxon-name-part><tp:taxon-name-part taxon-name-part-type="species" reg="qingliangensis">qingliangensis</tp:taxon-name-part></tp:taxon-name></italic> Tang, Belokobylskij, He &amp; Chen, 2013 from China (Zhejiang Province), but differs from the later by having the first flagellar segment 1.1× longer than second segment (0.9× in <italic><tp:taxon-name><tp:taxon-name-part taxon-name-part-type="genus" reg="Heterospilus">H.</tp:taxon-name-part><tp:taxon-name-part taxon-name-part-type="species" reg="qingliangensis">qingliangensis</tp:taxon-name-part></tp:taxon-name></italic>), mesoscutum almost entirely coriaceous and with rather dense setae arranged widely along notauli (almost smooth and with very sparse setae along notauli in <italic><tp:taxon-name><tp:taxon-name-part taxon-name-part-type="genus" reg="Heterospilus">H.</tp:taxon-name-part><tp:taxon-name-part taxon-name-part-type="species" reg="qingliangensis">qingliangensis</tp:taxon-name-part></tp:taxon-name></italic>), hind femur 3.6× longer than wide (4.2–4.4× in <italic><tp:taxon-name><tp:taxon-name-part taxon-name-part-type="genus" reg="Heterospilus">H.</tp:taxon-name-part><tp:taxon-name-part taxon-name-part-type="species" reg="qingliangensis">qingliangensis</tp:taxon-name-part></tp:taxon-name></italic>), suture between second and third metasomal tergites distinctly sinuate (almost straight in <italic><tp:taxon-name><tp:taxon-name-part taxon-name-part-type="genus" reg="Heterospilus">H.</tp:taxon-name-part><tp:taxon-name-part taxon-name-part-type="species" reg="qingliangensis">qingliangensis</tp:taxon-name-part></tp:taxon-name></italic>), median length of second metasomal tergite 0.45× its basal width (0.6× in <italic><tp:taxon-name><tp:taxon-name-part taxon-name-part-type="genus" reg="Heterospilus">H.</tp:taxon-name-part><tp:taxon-name-part taxon-name-part-type="species" reg="qingliangensis">qingliangensis</tp:taxon-name-part></tp:taxon-name></italic>), ovipositor sheath 0.6–0.8× as long as metasoma and 0.50–0.55 as long as fore wing (1.4 and 0.85× respectively in <italic><tp:taxon-name><tp:taxon-name-part taxon-name-part-type="genus" reg="Heterospilus">H.</tp:taxon-name-part><tp:taxon-name-part taxon-name-part-type="species" reg="qingliangensis">qingliangensis</tp:taxon-name-part></tp:taxon-name></italic>).</p><p>Also the new species is similar to <italic><tp:taxon-name><tp:taxon-name-part taxon-name-part-type="genus" reg="Heterospilus">H.</tp:taxon-name-part><tp:taxon-name-part taxon-name-part-type="species" reg="weolchulsanus">weolchulsanus</tp:taxon-name-part></tp:taxon-name></italic> sp. nov., but differs from it in having the head behind eyes (dorsal view) distinctly roundly narrowed (weakly narrowed in <italic><tp:taxon-name><tp:taxon-name-part taxon-name-part-type="genus" reg="Heterospilus">H.</tp:taxon-name-part><tp:taxon-name-part taxon-name-part-type="species" reg="weolchulsanus">weolchulsanus</tp:taxon-name-part></tp:taxon-name></italic>), length of first tergite equal to its apical width. (0.85× in <italic><tp:taxon-name><tp:taxon-name-part taxon-name-part-type="genus" reg="Heterospilus">H.</tp:taxon-name-part><tp:taxon-name-part taxon-name-part-type="species" reg="weolchulsanus">weolchulsanus</tp:taxon-name-part></tp:taxon-name></italic>), suture between second and third metasomal tergites distinctly sinuate (very weakly sinuate in <italic><tp:taxon-name><tp:taxon-name-part taxon-name-part-type="genus" reg="Heterospilus">H.</tp:taxon-name-part><tp:taxon-name-part taxon-name-part-type="species" reg="weolchulsanus">weolchulsanus</tp:taxon-name-part></tp:taxon-name></italic>), ovipositor sheath longer, 0.6–0.8× as long as metasoma and 0.50–0.55 as long as fore wing (shorter, 0.3× as long as metasoma and 0.2× as long as fore wing in <italic><tp:taxon-name><tp:taxon-name-part taxon-name-part-type="genus" reg="Heterospilus">H.</tp:taxon-name-part><tp:taxon-name-part taxon-name-part-type="species" reg="weolchulsanus">weolchulsanus</tp:taxon-name-part></tp:taxon-name></italic>) and pterostigma entirely brown (light brown in <italic><tp:taxon-name><tp:taxon-name-part taxon-name-part-type="genus" reg="Heterospilus">H.</tp:taxon-name-part><tp:taxon-name-part taxon-name-part-type="species" reg="weolchulsanus">weolchulsanus</tp:taxon-name-part></tp:taxon-name></italic>).</p><fig id="F13" position="float" orientation="portrait"><object-id xmlns:xlink="http://www.w3.org/1999/xlink" content-type="doi" xlink:type="simple">10.3897/zookeys.1079.73701.figure13</object-id><object-id xmlns:xlink="http://www.w3.org/1999/xlink" content-type="arpha" xlink:type="simple">A4C73F60-A565-58AB-A07A-BEB9F6AE7A4C</object-id><label>Figure 13.</label><caption><p><tp:taxon-name><tp:taxon-name-part taxon-name-part-type="genus" reg="Heterospilus">Heterospilus</tp:taxon-name-part> (<tp:taxon-name-part taxon-name-part-type="subgenus" reg="Heterospilus">Heterospilus</tp:taxon-name-part>) <tp:taxon-name-part taxon-name-part-type="species" reg="suriensis">suriensis</tp:taxon-name-part></tp:taxon-name> sp. nov., female, holotype <bold>A</bold> habitus, lateral view <bold>B</bold> head and mesoscutum, dorsal view <bold>C</bold> head, front view <bold>D</bold> mesosoma, dorsal view <bold>E</bold> head and mesosoma, lateral view <bold>F</bold> hind leg</p></caption><graphic xmlns:xlink="http://www.w3.org/1999/xlink" xlink:href="zookeys-1079-035-g013.jpg" position="float" orientation="portrait" xlink:type="simple" id="oo_626612.jpg"><uri content-type="original_file" xlink:type="simple">https://binary.pensoft.net/fig/626612</uri></graphic></fig><fig id="F14" position="float" orientation="portrait"><object-id xmlns:xlink="http://www.w3.org/1999/xlink" content-type="doi" xlink:type="simple">10.3897/zookeys.1079.73701.figure14</object-id><object-id xmlns:xlink="http://www.w3.org/1999/xlink" content-type="arpha" xlink:type="simple">4D9FCF18-4203-5D4B-A9EE-BE5F9A01C72E</object-id><label>Figure 14.</label><caption><p><tp:taxon-name><tp:taxon-name-part taxon-name-part-type="genus" reg="Heterospilus">Heterospilus</tp:taxon-name-part> (<tp:taxon-name-part taxon-name-part-type="subgenus" reg="Heterospilus">Heterospilus</tp:taxon-name-part>) <tp:taxon-name-part taxon-name-part-type="species" reg="suriensis">suriensis</tp:taxon-name-part></tp:taxon-name> sp. nov., female, holotype <bold>A</bold> wings <bold>B</bold> metasoma, dorsal view <bold>C</bold> metasoma, lateral view</p></caption><graphic xmlns:xlink="http://www.w3.org/1999/xlink" xlink:href="zookeys-1079-035-g014.jpg" position="float" orientation="portrait" xlink:type="simple" id="oo_626613.jpg"><uri content-type="original_file" xlink:type="simple">https://binary.pensoft.net/fig/626613</uri></graphic></fig></tp:treatment-sec><tp:treatment-sec sec-type="description" id="SECID0EFJAI"><title>Description.</title><p><bold>Female</bold>. Body length 2.9–3.2 mm; fore wing length 2.2–2.4 mm.</p><p><bold><italic>Head</italic></bold>. Head not depressed, its width (dorsal view) 1.7–1.8× median length, 1.1–1.2× width of mesoscutum. Head behind eyes (dorsal view) distinctly roundly narrowed; transverse diameter of eye almost twice longer than temple. Ocelli medium-sized, arranged in triangle with base 1.1–1.2× its sides. POL 0.9–1.0× Od, 0.35–0.40× OOL. Diameter of antennal socket almost equal to distance between sockets, 2.3–2.5× distance between socket and eye. Eye glabrous, with very weak emargination opposite antennal sockets, 1.1–1.2× as high as broad. Malar space 0.45–0.50× height of eye, 1.1–1.2× basal width of mandible. Face convex, its width almost equal to height of eye and 1.1–1.2× height of face and clypeus combined. Hypoclypeal depression rather large and circular, its width almost equal to distance from edge of depression to eye, 0.45–0.50× width of face. Occipital carina complete dorsally, medially not angulate, ventrally not reaching hypostomal carina and obliterated at long distance before mandible base. Head below eyes (front view) almost linearly narrowed.</p><p><bold><italic>Antenna</italic></bold>. Antenna rather slender, weakly setiform, 27–28-segmented, 1.2× longer than body. Scape rather long and thick, 1.4–1.5× longer than its maximum width. First flagellar segment weakly thickened, almost straight, subcylindrical, 4.8–5.0× longer than its apical width, 1.10–1.15× longer than second segment. Penultimate segment 3.0–3.5× longer than wide, 0.6–0.7× as long as first flagellar segment, 0.9–1.0× as long as apical segment, latter acuminated apically but without spine.</p><p><bold><italic>Mesosoma</italic></bold>. Mesosoma not depressed, its length 1.8× maximum height. Pronotum short, dorsally almost flat and with distinct pronotal carina in basal 0.6, its anterior margin rather distinctly concave; side of pronotum with rather deep, relatively wide, weakly curved, coarsely and sparsely crenulate submedian oblique furrow. Mesoscutum highly and almost perpendicularly elevated above pronotum (lateral view); maximum width of mesoscutum 1.2× its length. Median lobe of mesoscutum weakly protruding forwards, with distinct obtuse anterolateral corners, very weakly convex anteriorly (dorsal view). Notauli complete, shallow, relatively wide, coarsely and sparsely crenulate. Prescutellar depression deep, relatively long, with high medial and two incomplete lateral carinae, almost smooth between carinae, 0.4× as long as scutellum. Scutellum convex, without lateral carinae, its basal width almost equal to median length. Subalar depression shallow, entirely distinctly rugose-striate. Precoxal sulcus deep, wide, straight, smooth, oblique, running along anterior half of lower part of mesopleuron. Metanotal tooth very short, wide and subpointed. Metapleural lobe short, rather wide, rounded apically. Propodeum without lateral tubercles.</p><p><bold><italic>Wings</italic></bold>. Fore wing ~ 3.0× longer than its maximum width. Pterostigma 3.6–4.0× longer than wide. Metacarp (1-R1) 1.4–1.5× longer than pterostigma. Radial vein (r) arising almost from middle of pterostigma. First radial abscissa (r) 1.0–1.1× longer than maximum width. Second radial abscissa (3-SR) 1.3–1.4× longer than first abscissa (r), 0.25–0.30× as long as straight third abscissa (SR1), 0.5–0.7× as long as trace of first radiomedial vein (2-SR). Trace of first radiomedial vein (2-SR) 1.8–2.0× longer than second radiomedial vein (r-m) and 2.0–2.4× longer than recurrent vein (m-cu). Recurrent vein (m-cu) distinctly postfurcal. First medial abscissa (1-SR+M) distinctly curved. Discoidal (discal) cell 1.6–1.8× longer than wide. Distance from nervulus (cu-a) to basal vein (1-M) almost equal to nervulus (cu-a) length. Mediocubital vein (M+CU1) weakly sinuate. Parallel vein (CU1a) basally rather distinctly curved. Brachial (subdiscal) cell distally widely open. Hind wing 4.7–5.0× longer than wide. First abscissa of costal vein (C+SC+R) 1.0–1.3× as long as second abscissa (1-SC+R); second abscissa (1-SC+R) distinctly sclerotised. Medial (basal) cell narrow, weakly widened in apical half, its length 8.5–9.0× maximum width, 0.3× length of wing. First abscissa of mediocubital vein (M+CU) 0.7–0.8× as long as second abscissa (1-M). Recurrent vein (m-cu) unsclerotised, weakly curved towards apex, almost perpendicular to mediocubital vein, interstitial.</p><p><bold><italic>Legs</italic></bold>. Fore tibia with numerous and slender spines densely arranged in almost single line. Hind coxa with baso-ventral tubercle, 1.4× longer than maximum width. Hind femur rather wide, with low dorsal protuberance, 3.3–3.6× longer than wide. Hind tarsus 0.9× as long as hind tibia. Hind basitarsus weakly thickened, 0.45× as long as second–fifth segments combined. Second segment of hind tarsus 0.7× as long as basitarsus, 1.3–1.5× longer than fifth segment (without pretarsus).</p><p><bold><italic>Metasoma</italic></bold>. Metasoma 2.3–2.8× longer than its maximum width, 1.1× longer than head and mesosoma combined. First tergite with low and rather wide median area, without distinct spiracular tubercles; tergite strongly, regularly and almost linearly widened from base to apex. Maximum width of first tergite 2.3–2.5× its minimum width; its length as long as apical width, ~ 1.2× length of propodeum. Median length of second tergite 0.40–0.45× its basal width, 0.8–0.9× length of third tergite. Combined length of second and third tergites 0.9–1.1× basal width of second tergite, 0.6–0.7× their maximum width. Second suture distinct and distinctly sinuate. Third tergite in basal 0.3 with distinct crenulate transverse furrow. Ovipositor sheath (measured entire length in ventrolateral view) 0.6–0.8× as long as metasoma, 0.9–1.1× as long as mesosoma, 0.50–0.55 as long as fore wing.</p><p><bold><italic>Sculpture and pubescence</italic></bold>. Vertex mainly smooth, only with fine short aciculation laterally of ocelli and some× in anterior third; frons mainly smooth. Face mainly smooth, with fine and short aciculation around clypeus; temple smooth. Mesoscutum finely coriaceous, partly almost smooth, with two distinctly and convergent posteriorly longitudinal carinae in medioposterior half and with fine rugosity between them. Scutellum mainly smooth, coriaceous posteriorly. Mesopleuron mainly smooth. Propodeum with baso-lateral areas distinctly delineated by high carinae, which are mainly or only in basal half smooth but widely rugose along carinae; areola distinct and pentagonal, basal carina short and situated in basal 0.2 of propodeum, remainder of propodeum coarsely rugose-reticulate. Hind coxae dorsally finely reticulate-coriaceous, or longitudinally striate in basal half, mostly smooth. Hind femur finely or very finely and densely aciculate dorsally, smooth on remainder part. First tergite densely and almost straightly longitudinally sparsely striate, with distinct additional rugosity between striae. Second tergite entirely distinctly longitudinally striate. Third tergite mainly smooth, crenulate only in narrow transverse subbasal furrow. Fourth and fifth tergites mainly smooth but crenulate in narrow basal transverse furrow (some× except fifth tergite). Remainder tergites smooth. Vertex almost entirely with sparse, short and semi-erect pale setae. Mesoscutum widely bare, with rather dense, short and semi-erect white setae situated relatively widely along notauli and in almost single line laterally. Mesopleuron medially widely glabrous. Hind tibia dorsally with short, rather dense and semi-erect pale setae; length of these setae 0.3–0.5× maximum width of hind tibia.</p><p><bold><italic>Colour</italic></bold>. Head mainly brownish yellow, dorsally dark reddish brown or reddish brown. Mesosoma mainly dark brown to black, reddish brown or light reddish brown in lower third. Metasoma mainly dark reddish brown to black, its apical 0.25 and some× posterior halves of third–fifth tergites light brownish yellow. Antenna mainly dark brown, four–five basal segments yellow to yellowish brown. Palpi pale yellow. Legs entirely yellow. Ovipositor sheath black, dark brown basally. Fore wing weakly infuscate. Pterostigma entirely brown.</p><p><bold>Male</bold> unknown.</p></tp:treatment-sec><tp:treatment-sec sec-type="etymology" id="SECID0EJLAI"><title>Etymology.</title><p>Named after the type locality of the new species in South Korea, Mt. Suri.</p></tp:treatment-sec><tp:treatment-sec sec-type="distribution" id="SECID0EOLAI"><title>Distribution.</title><p>Korean Peninsula.</p></tp:treatment-sec></tp:taxon-treatment>
