# Supplementary material for: ﻿Review of species of the genus Heterospilus Haliday, 1836 (Hymenoptera, Braconidae, Doryctinae) from the Korean Peninsula
Source: Zookeys. 2021 Dec 22;1079:35–88. doi: 10.3897/zookeys.1079.73701 (PMC8716533; doi:10.3897/zookeys.1079.73701)
Supplement: XML Treatment for Heterospilus (Heterospilus) taehoani [file zookeys.1079.73701-treatment13.xml]

<!DOCTYPE tp:taxon-treatment
  PUBLIC "-//TaxonX//DTD Taxonomic Treatment Publishing DTD v0 20100105//EN" "tax-treatment-NSO.dtd">
<tp:taxon-treatment xmlns:tp="http://www.plazi.org/taxpub"><tp:treatment-meta><kwd-group><label>Taxon classification</label><kwd>
                <named-content content-type="kingdom">Animalia</named-content>
              </kwd><kwd>
                <named-content content-type="order">Hymenoptera</named-content>
              </kwd><kwd>
                <named-content content-type="family">Braconidae</named-content>
              </kwd></kwd-group><mixed-citation publication-type="journal"><person-group><name><surname>Belokobylskij</surname><given-names>Sergey A.</given-names></name><name><surname>Ku</surname><given-names>Deok-Seo</given-names></name></person-group><article-title>﻿Review of species of the genus <italic><tp:taxon-name><tp:taxon-name-part taxon-name-part-type="genus" reg="Heterospilus">Heterospilus</tp:taxon-name-part></tp:taxon-name></italic> Haliday, 1836 (<tp:taxon-name><tp:taxon-name-part taxon-name-part-type="order">Hymenoptera</tp:taxon-name-part></tp:taxon-name>, <tp:taxon-name><tp:taxon-name-part taxon-name-part-type="family">Braconidae</tp:taxon-name-part></tp:taxon-name>, <tp:taxon-name><tp:taxon-name-part taxon-name-part-type="subfamily">Doryctinae</tp:taxon-name-part></tp:taxon-name>) from the Korean Peninsula</article-title><source>Zookeys</source><day>22</day><month>12</month><year>2021</year><volume>1079</volume><fpage>35</fpage><lpage>88</lpage><pub-id pub-id-type="doi">10.3897/zookeys.1079.73701</pub-id></mixed-citation></tp:treatment-meta><tp:nomenclature><label>﻿</label><tp:taxon-name><object-id xmlns:xlink="http://www.w3.org/1999/xlink" content-type="arpha" xlink:type="simple">B2E2154F-533E-5B82-950E-2F0BCA929EF6</object-id><tp:taxon-name-part taxon-name-part-type="genus" reg="Heterospilus">Heterospilus</tp:taxon-name-part> (<tp:taxon-name-part taxon-name-part-type="subgenus" reg="Heterospilus">Heterospilus</tp:taxon-name-part>) <tp:taxon-name-part taxon-name-part-type="species" reg="taehoani">taehoani</tp:taxon-name-part><object-id xmlns:xlink="http://www.w3.org/1999/xlink" content-type="zoobank" xlink:type="simple">http://zoobank.org/BBB529E2-CCE4-41F1-BFDD-39C311D14DDE</object-id></tp:taxon-name><tp:taxon-status xmlns:xlink="http://www.w3.org/1999/xlink" xlink:type="simple">sp. nov.</tp:taxon-status><xref ref-type="fig" rid="F15">Figs 15</xref><xref ref-type="fig" rid="F16">, 16</xref></tp:nomenclature><tp:treatment-sec sec-type="type material" id="SECID0EGNAI"><title>Type material.</title><p><bold><italic>Holotype</italic></bold>, female, “Korea, Gyeongnam-do, Jinju-si, Naedong-myeon, Doksan-ri, forest road, 1–10.VI.2003. T.-H. An, (Malaise trap)”, “HYM-BTA ATH 0000367” (<named-content xmlns:xlink="http://www.w3.org/1999/xlink" content-type="dwc:institutional_code" xlink:type="simple">NIBR</named-content>).</p><p><bold><italic>Paratypes</italic></bold>. 1 female, “Korea: GW: Yang-yang Gun: Seonyeotanggaegog, viii. [19]81, M.-J. Che”, “1041” (<abbrev xmlns:xlink="http://www.w3.org/1999/xlink" content-type="institution" xlink:title="Science Museum of Natural Enemies" id="ABBRID0E4NAI" xlink:type="simple">SMNE</abbrev>); 1 female, “Korea, Gyeongnam-do, Hadong-gun, Cheongam-myeon, Gunghang-ri, Jusan, 1.VI.2002. J.-S. Park (Sweeping)” (<named-content xmlns:xlink="http://www.w3.org/1999/xlink" content-type="dwc:institutional_code" xlink:type="simple">ZISP</named-content>).</p></tp:treatment-sec><tp:treatment-sec sec-type="Comparative diagnosis" id="SECID0EHOAI"><title>Comparative diagnosis.</title><p>This species is very similar to <italic><tp:taxon-name><tp:taxon-name-part taxon-name-part-type="genus" reg="Heterospilus">H.</tp:taxon-name-part><tp:taxon-name-part taxon-name-part-type="species" reg="wuyiensis">wuyiensis</tp:taxon-name-part></tp:taxon-name></italic> Chen &amp; Shi, 2000 from Fujian Province of China, but differs from the latter by having the transverse diameter of eye 1.7× longer than temple (2.0× in <italic><tp:taxon-name><tp:taxon-name-part taxon-name-part-type="genus" reg="Heterospilus">H.</tp:taxon-name-part><tp:taxon-name-part taxon-name-part-type="species" reg="wuyiensis">wuyiensis</tp:taxon-name-part></tp:taxon-name></italic>), antenna 17-segmented (23-segmented in <italic><tp:taxon-name><tp:taxon-name-part taxon-name-part-type="genus" reg="Heterospilus">H.</tp:taxon-name-part><tp:taxon-name-part taxon-name-part-type="species" reg="wuyiensis">wuyiensis</tp:taxon-name-part></tp:taxon-name></italic>), first abscissa of mediocubital vein (M+CU) of hind wing 0.7× as long as second abscissa (1-M) (equal to it in <italic><tp:taxon-name><tp:taxon-name-part taxon-name-part-type="genus" reg="Heterospilus">H.</tp:taxon-name-part><tp:taxon-name-part taxon-name-part-type="species" reg="wuyiensis">wuyiensis</tp:taxon-name-part></tp:taxon-name></italic>), second metasomal tergite 0.75× as long as its basal width, and striate only in basal half (0.33× its basal width and entirely striate in <italic><tp:taxon-name><tp:taxon-name-part taxon-name-part-type="genus" reg="Heterospilus">H.</tp:taxon-name-part><tp:taxon-name-part taxon-name-part-type="species" reg="wuyiensis">wuyiensis</tp:taxon-name-part></tp:taxon-name></italic>), suture between second and third tergites present (completely absent in <italic><tp:taxon-name><tp:taxon-name-part taxon-name-part-type="genus" reg="Heterospilus">H.</tp:taxon-name-part><tp:taxon-name-part taxon-name-part-type="species" reg="wuyiensis">wuyiensis</tp:taxon-name-part></tp:taxon-name></italic>), body length 1.6 mm and fore wing length 1.4 mm (3.3 mm and 2.6 mm respectively in <italic><tp:taxon-name><tp:taxon-name-part taxon-name-part-type="genus" reg="Heterospilus">H.</tp:taxon-name-part><tp:taxon-name-part taxon-name-part-type="species" reg="wuyiensis">wuyiensis</tp:taxon-name-part></tp:taxon-name></italic>).</p><fig id="F15" position="float" orientation="portrait"><object-id xmlns:xlink="http://www.w3.org/1999/xlink" content-type="doi" xlink:type="simple">10.3897/zookeys.1079.73701.figure15</object-id><object-id xmlns:xlink="http://www.w3.org/1999/xlink" content-type="arpha" xlink:type="simple">94216E5E-5F25-5975-8913-016D33DA42D7</object-id><label>Figure 15.</label><caption><p><tp:taxon-name><tp:taxon-name-part taxon-name-part-type="genus" reg="Heterospilus">Heterospilus</tp:taxon-name-part> (<tp:taxon-name-part taxon-name-part-type="subgenus" reg="Heterospilus">Heterospilus</tp:taxon-name-part>) <tp:taxon-name-part taxon-name-part-type="species" reg="taehoani">taehoani</tp:taxon-name-part></tp:taxon-name> sp. nov., female, holotype <bold>A</bold> habitus, lateral view <bold>B</bold> basal segments of antenna, head and mesoscutum, dorsal view <bold>C</bold> head, front view <bold>D</bold> head and mesosoma, dorsal view <bold>E</bold> head and mesosoma, lateral view</p></caption><graphic xmlns:xlink="http://www.w3.org/1999/xlink" xlink:href="zookeys-1079-035-g015.jpg" position="float" orientation="portrait" xlink:type="simple" id="oo_626614.jpg"><uri content-type="original_file" xlink:type="simple">https://binary.pensoft.net/fig/626614</uri></graphic></fig><fig id="F16" position="float" orientation="portrait"><object-id xmlns:xlink="http://www.w3.org/1999/xlink" content-type="doi" xlink:type="simple">10.3897/zookeys.1079.73701.figure16</object-id><object-id xmlns:xlink="http://www.w3.org/1999/xlink" content-type="arpha" xlink:type="simple">358FD075-0F85-5515-8157-8382F45C72D4</object-id><label>Figure 16.</label><caption><p><tp:taxon-name><tp:taxon-name-part taxon-name-part-type="genus" reg="Heterospilus">Heterospilus</tp:taxon-name-part> (<tp:taxon-name-part taxon-name-part-type="subgenus" reg="Heterospilus">Heterospilus</tp:taxon-name-part>) <tp:taxon-name-part taxon-name-part-type="species" reg="taehoani">taehoani</tp:taxon-name-part></tp:taxon-name> sp. nov., female, holotype <bold>A</bold> wings <bold>B</bold> metasoma, dorsal view <bold>C</bold> metasoma and ovipositor, lateral view</p></caption><graphic xmlns:xlink="http://www.w3.org/1999/xlink" xlink:href="zookeys-1079-035-g016.jpg" position="float" orientation="portrait" xlink:type="simple" id="oo_626615.jpg"><uri content-type="original_file" xlink:type="simple">https://binary.pensoft.net/fig/626615</uri></graphic></fig></tp:treatment-sec><tp:treatment-sec sec-type="description" id="SECID0EATAI"><title>Description.</title><p><bold>Female</bold>. Body length 1.6–2.1 mm; fore wing length 1.3–1.7 mm.</p><p><bold><italic>Head</italic></bold>. Head not depressed, its width (dorsal view) 1.3–1.6× median length, 1.2–1.3× width of mesoscutum. Head behind eyes (dorsal view) regularly curvedly narrowed; transverse diameter of eye 1.4–1.5× longer than temple. Ocelli small, arranged in triangle with base 1.2× its sides. POL 1.0–1.3× Od, 0.25–0.40× OOL. Diameter of antennal socket 0.8–1.2× distance between sockets, 1.5–2.0× distance between socket and eye. Eye without setae, with very shallow emargination opposite antennal sockets, 1.2× as high as broad. Malar space 0.4–0.5× height of eye, almost equal to basal width of mandible. Face weakly convex, its width 1.0–1.2× height of eye and 1.2–1.3× height of face and clypeus combined. Hypoclypeal depression medium-sized and oval, its width 0.9–1.2× distance from edge of depression to eye, 0.4–0.5× width of face. Occipital carina joined ventrally with hypostomal carina distinctly above base of mandible. Head below eyes (front view) distinctly and roundly narrowed.</p><p><bold><italic>Antenna</italic></bold>. Antenna slender, filiform, 16–20-segmented, 1.1–1.2× longer than body. Scape short and thick, 1.3–1.5× longer than its maximum width. First flagellar segment slender, almost straight, subcylindrical, 4.5–5.5× longer than its apical width, 0.9–1.0× as long as second segment. Penultimate segment 3.5–4.5× longer than wide, 0.8–0.9× as long as first flagellar segment and 0.9–1.0× as long as apical segment; the latter acuminate apically and without spine.</p><p><bold><italic>Mesosoma</italic></bold>. Mesosoma not depressed, its length 1.6–1.8× maximum height. Pronotum rather long, dorsally almost not convex (lateral view), submedially with pronotal carina (dorsal view). Mesoscutum distinctly and almost perpendicularly elevated above pronotum (lateral view), maximum width of mesoscutum (dorsal view) 1.2–1.3× its length. Median lobe of mesoscutum weakly protruding forwards, without anterolateral corners, convex anteriorly (dorsal view). Notauli narrow, entirely deep, almost entirely smooth. Prescutellar depression deep and long, with high median carinae, smooth on remaining places, 0.5–0.6× as long as scutellum. Scutellum weakly convex, with fine lateral carinae, its basal width almost equal to median length. Subalar depression rather shallow, wide, with few striae medially, but smooth marginally. Precoxal sulcus deep, almost straight, entirely smooth, running along anterior 0.5 of lower part of mesopleuron. Metanotal dorsal tooth very low, wide and subpointed (lateral view). Metapleural lobe short, wide, rounded apically. Propodeum without lateral tubercles.</p><p><bold><italic>Wings</italic></bold>. Fore wing 3.3–3.5× longer than its maximum width. Pterostigma 4.0–5.0× longer than wide. Metacarp (1-R1) 1.2–1.4× longer than pterostigma. Radial vein (r) arising from middle of pterostigma. First radial abscissa (r) 1.0–1.2× as long as maximum width of pterostigma. Second radial abscissa (3-SR) 1.7–2.2× longer than first abscissa (r) and forming with it obtuse angle, 0.2–0.4× as long as almost straight third abscissa (SR1), 0.6–0.9× as long as trace of first radiomedial vein (2-SR). Trace of first radiomedial vein (2-SR) 2.5–3.0× longer than second radiomedial vein (r-m) and 2.0–2.8× longer than recurrent vein (m-cu). Recurrent vein (m-cu) distinctly postfurcal. First medial abscissa (1-SR+M) almost straight and entirely sclerotised. Discoidal (discal) cell weakly elongated, 1.8–2.0× longer than wide. Nervulus (cu-a) very short, weakly postfurcal. Mediocubital vein (M+CU1) apically almost straight. Parallel vein (CU1a) basally very weakly curved. Brachial (subdiscal) cell widely open distally. Hind wing 6.0–6.5× longer than wide. First abscissa of costal vein (C+SC+R) ~ 0.8× as long as second abscissa (1-SC+R); second abscissa (1-SC+R) sclerotised. Medial (basal) cell narrow, weakly narrowed towards apex, its length ~ 11.0× maximum width, 0.25–0.30× length of wing. First abscissa of mediocubital vein (M+CU) 0.7–0.8× as long as second abscissa (1-M). Recurrent vein (m-cu) unsclerotised, straight, oblique, weakly antefurcal.</p><p><bold><italic>Legs</italic></bold>. Fore tibia with several slender spines arranged in single line. Hind coxa with baso-ventral tubercle, 1.4–1.5× longer than maximum width. Hind femur rather narrow, with very low dorsal protuberance, slightly curved below (lateral view), 4.0–4.4× longer than wide. Hind tarsus 0.9–1.0× as long as hind tibia. Hind basitarsus weakly thickened, 0.4× as long as second–fifth segments combined. Second segment of hind tarsus 0.8–0.9× as long as basitarsus, 1.3× longer than fifth segment (without pretarsus).</p><p><bold><italic>Metasoma</italic></bold>. Metasoma 3.0–3.5× longer than its maximum width, as long as head and mesosoma combined. First tergite with rather high but not delineated convex median area, without visible spiracular tubercles in basal 0.3; tergite distinctly and almost linearly widened from base to apex. Maximum width of first tergite 2.0–2.2× its minimum basal width; its length almost equal to apical width, 0.9–1.0× length of propodeum. Suture between second and third tergites fine and smooth, some× distinct only laterally or completely indistinct. Second tergite 0.5–0.7× as long as its basal width, 0.8–1.1× longer than third tergite. Combined length of second and third tergites 1.0–1.4× basal width of second tergite, 0.9–1.1× their maximum width. Third tergite with fine and smooth additional subbasal transverse furrow in basal quarter or without it. Ovipositor sheath (measured entire length in ventrolateral view) slender, 0.4–0.7× as long as metasoma, 0.7–1.0× longer than mesosoma, 0.3–0.4× as long as fore wing.</p><p><bold><italic>Sculpture and pubescence</italic></bold>. Vertex, frons, temple and face mainly smooth, only face ventro-laterally shortly striate. Mesoscutum smooth or finely to very finely coriaceous, with two straight and convergent posteriorly distinct carinae in medioposterior half, smooth between them. Scutellum smooth. Mesopleuron almost entirely smooth in lower 0.7. Propodeum with distinctly delineated, relatively long and mainly smooth baso-lateral areas, basal carina relatively long, 0.4–0.8× as long as anterior fork of areola, areola delineated, wide anteriorly and narrow posteriorly, pentagonal, entirely distinctly rugose, 1.3–1.5× longer than maximum width. Hind coxa and femur smooth. First tergite almost entirely distinctly and almost linearly striate and without fine reticulation between striae. Second tergite distinctly striate in basal half, completely smooth in apical half. Third and remainder tergites entirely smooth. Vertex with sparse, short and semi-erect pale setae laterally and posteriorly. Mesoscutum with rather dense, long and almost erect pale setae arranged widely along notauli and in single line laterally, all lobes widely glabrous medially. Mesopleuron medially widely glabrous. Hind tibia dorsally with long, rather sparse and semi-erect setae; length of these setae 0.7–1.0× maximum width of hind tibia.</p><p><bold><italic>Colour</italic></bold>. Head dark reddish brown. Mesosoma mainly reddish brown or light reddish brown, prothorax and some× propodeum mainly yellowish. Metasoma light reddish brown, first tergite posteriorly or rarely entirely, and some× additionally second tergite entirely and apical quarter of metasoma yellow to brownish yellow. Antenna mainly dark reddish brown, four basal segments yellow. Palpi pale. Legs yellow to pale yellow. Ovipositor sheath brown. Fore wing hyaline. Pterostigma yellow.</p><p><bold>Male</bold>. Unknown.</p></tp:treatment-sec><tp:treatment-sec sec-type="etymology" id="SECID0EEVAI"><title>Etymology.</title><p>Named on honour of the collector of the holotype of new species, Dr. Tae-Ho An.</p></tp:treatment-sec><tp:treatment-sec sec-type="distribution" id="SECID0EJVAI"><title>Distribution.</title><p>Korean Peninsula.</p></tp:treatment-sec></tp:taxon-treatment>
