# Supplementary material for: ﻿Review of species of the genus Heterospilus Haliday, 1836 (Hymenoptera, Braconidae, Doryctinae) from the Korean Peninsula
Source: Zookeys. 2021 Dec 22;1079:35–88. doi: 10.3897/zookeys.1079.73701 (PMC8716533; doi:10.3897/zookeys.1079.73701)
Supplement: XML Treatment for Heterospilus (Heterospilus) weolchulsanus [file zookeys.1079.73701-treatment15.xml]

<!DOCTYPE tp:taxon-treatment
  PUBLIC "-//TaxonX//DTD Taxonomic Treatment Publishing DTD v0 20100105//EN" "tax-treatment-NSO.dtd">
<tp:taxon-treatment xmlns:tp="http://www.plazi.org/taxpub"><tp:treatment-meta><kwd-group><label>Taxon classification</label><kwd>
                <named-content content-type="kingdom">Animalia</named-content>
              </kwd><kwd>
                <named-content content-type="order">Hymenoptera</named-content>
              </kwd><kwd>
                <named-content content-type="family">Braconidae</named-content>
              </kwd></kwd-group><mixed-citation publication-type="journal"><person-group><name><surname>Belokobylskij</surname><given-names>Sergey A.</given-names></name><name><surname>Ku</surname><given-names>Deok-Seo</given-names></name></person-group><article-title>﻿Review of species of the genus <italic><tp:taxon-name><tp:taxon-name-part taxon-name-part-type="genus" reg="Heterospilus">Heterospilus</tp:taxon-name-part></tp:taxon-name></italic> Haliday, 1836 (<tp:taxon-name><tp:taxon-name-part taxon-name-part-type="order">Hymenoptera</tp:taxon-name-part></tp:taxon-name>, <tp:taxon-name><tp:taxon-name-part taxon-name-part-type="family">Braconidae</tp:taxon-name-part></tp:taxon-name>, <tp:taxon-name><tp:taxon-name-part taxon-name-part-type="subfamily">Doryctinae</tp:taxon-name-part></tp:taxon-name>) from the Korean Peninsula</article-title><source>Zookeys</source><day>22</day><month>12</month><year>2021</year><volume>1079</volume><fpage>35</fpage><lpage>88</lpage><pub-id pub-id-type="doi">10.3897/zookeys.1079.73701</pub-id></mixed-citation></tp:treatment-meta><tp:nomenclature><label>﻿</label><tp:taxon-name><object-id xmlns:xlink="http://www.w3.org/1999/xlink" content-type="arpha" xlink:type="simple">96314741-B58E-57DD-B96E-1DE250D21167</object-id><tp:taxon-name-part taxon-name-part-type="genus" reg="Heterospilus">Heterospilus</tp:taxon-name-part> (<tp:taxon-name-part taxon-name-part-type="subgenus" reg="Heterospilus">Heterospilus</tp:taxon-name-part>) <tp:taxon-name-part taxon-name-part-type="species" reg="weolchulsanus">weolchulsanus</tp:taxon-name-part><object-id xmlns:xlink="http://www.w3.org/1999/xlink" content-type="zoobank" xlink:type="simple">http://zoobank.org/E8E04589-5A7D-488F-B27D-B82508816838</object-id></tp:taxon-name><tp:taxon-status xmlns:xlink="http://www.w3.org/1999/xlink" xlink:type="simple">sp. nov.</tp:taxon-status><xref ref-type="fig" rid="F17">Figs 17</xref><xref ref-type="fig" rid="F18">, 18</xref></tp:nomenclature><tp:treatment-sec sec-type="type material" id="SECID0EOZAI"><title>Type material</title><p>. <bold><italic>Holotype</italic></bold>: female, [South Korea] “Jeonnam-do, yeongam-gun, Gunseo-myeon, Dogap-ri, Dogapsa (Mt. Weolchulsan), sweeping, 25.VII.1999, S.-Y. Lee” (<named-content xmlns:xlink="http://www.w3.org/1999/xlink" content-type="dwc:institutional_code" xlink:type="simple">NIBR</named-content>).</p></tp:treatment-sec><tp:treatment-sec sec-type="Comparative diagnosis" id="SECID0E3ZAI"><title>Comparative diagnosis.</title><p>This new species is similar to <italic><tp:taxon-name><tp:taxon-name-part taxon-name-part-type="genus" reg="Heterospilus">H.</tp:taxon-name-part><tp:taxon-name-part taxon-name-part-type="species" reg="okinawus">okinawus</tp:taxon-name-part></tp:taxon-name></italic> Belokobylskij &amp; Maetô, 2009, but differs from the later by having the occipital carina evenly curved towards ocelli dorso-medially (angulately curved in <italic><tp:taxon-name><tp:taxon-name-part taxon-name-part-type="genus" reg="Heterospilus">H.</tp:taxon-name-part><tp:taxon-name-part taxon-name-part-type="species" reg="okinawus">okinawus</tp:taxon-name-part></tp:taxon-name></italic>), pronotum with distinct pronotal carina, anterior margin of pronotum distinctly concave (with fine pronotal carina, with straight anterior margin of pronotum in <italic><tp:taxon-name><tp:taxon-name-part taxon-name-part-type="genus" reg="Heterospilus">H.</tp:taxon-name-part><tp:taxon-name-part taxon-name-part-type="species" reg="okinawus">okinawus</tp:taxon-name-part></tp:taxon-name></italic>), maximum width of mesoscutum 1.25× its length (1.55× in <italic><tp:taxon-name><tp:taxon-name-part taxon-name-part-type="genus" reg="Heterospilus">H.</tp:taxon-name-part><tp:taxon-name-part taxon-name-part-type="species" reg="okinawus">okinawus</tp:taxon-name-part></tp:taxon-name></italic>), length of first metasomal tergite 0.85× its apical width (equal to its apical width in <italic><tp:taxon-name><tp:taxon-name-part taxon-name-part-type="genus" reg="Heterospilus">H.</tp:taxon-name-part><tp:taxon-name-part taxon-name-part-type="species" reg="okinawus">okinawus</tp:taxon-name-part></tp:taxon-name></italic>), median length of second tergite equal to length of third tergite (1.25× larger in <italic><tp:taxon-name><tp:taxon-name-part taxon-name-part-type="genus" reg="Heterospilus">H.</tp:taxon-name-part><tp:taxon-name-part taxon-name-part-type="species" reg="okinawus">okinawus</tp:taxon-name-part></tp:taxon-name></italic>), frons entirely smooth (finely transversely striate in <italic><tp:taxon-name><tp:taxon-name-part taxon-name-part-type="genus" reg="Heterospilus">H.</tp:taxon-name-part><tp:taxon-name-part taxon-name-part-type="species" reg="okinawus">okinawus</tp:taxon-name-part></tp:taxon-name></italic>), fourth tergites of metasoma smooth (basally shortly crenulate in <italic><tp:taxon-name><tp:taxon-name-part taxon-name-part-type="genus" reg="Heterospilus">H.</tp:taxon-name-part><tp:taxon-name-part taxon-name-part-type="species" reg="okinawus">okinawus</tp:taxon-name-part></tp:taxon-name></italic>) and pterostigma entirely light brown (brown in <italic><tp:taxon-name><tp:taxon-name-part taxon-name-part-type="genus" reg="Heterospilus">H.</tp:taxon-name-part><tp:taxon-name-part taxon-name-part-type="species" reg="okinawus">okinawus</tp:taxon-name-part></tp:taxon-name></italic>).</p></tp:treatment-sec><tp:treatment-sec sec-type="description" id="SECID0EF4AI"><title>Description.</title><p><bold>Female</bold>. Body length 3.6 mm; fore wing length 2.9 mm.</p><p><bold><italic>Head</italic></bold>. Head not depressed, its width (dorsal view) 1.6× median length, 1.1× width of mesoscutum. Head behind eyes (dorsal view) weakly roundly narrowed; transverse diameter of eye 1.8× longer than temple. Ocelli small, arranged in almost equilateral triangle. POL almost equal to Od, 0.3× OOL. Diameter of antennal socket equal to distance between sockets, 2.3× distance between socket and eye. Eye glabrous, with very weak emargination opposite antennal sockets, 1.2× as high as broad. Malar space 0.4× height of eye, ~ 0.9× basal width of mandible. Face convex, its width 0.9× height of eye and almost equal to height of face and clypeus combined. Hypoclypeal depression rather large and subround, its width 1.1× distance from edge of depression to eye, 0.4× width of face. Occipital carina complete dorsally, medially not angulate but evenly curved towards ocelli, ventrally not reaching hypostomal carina and obliterated at long distance before mandible base. Head below eyes (front view) distinctly roundly narrowed.</p><fig id="F17" position="float" orientation="portrait"><object-id xmlns:xlink="http://www.w3.org/1999/xlink" content-type="doi" xlink:type="simple">10.3897/zookeys.1079.73701.figure17</object-id><object-id xmlns:xlink="http://www.w3.org/1999/xlink" content-type="arpha" xlink:type="simple">CF155F4B-491A-583B-97BC-A85767498F86</object-id><label>Figure 17.</label><caption><p><tp:taxon-name><tp:taxon-name-part taxon-name-part-type="genus" reg="Heterospilus">Heterospilus</tp:taxon-name-part> (<tp:taxon-name-part taxon-name-part-type="subgenus" reg="Heterospilus">Heterospilus</tp:taxon-name-part>) <tp:taxon-name-part taxon-name-part-type="species" reg="weolchulsanus">weolchulsanus</tp:taxon-name-part></tp:taxon-name> sp. nov., female, holotype <bold>A</bold> habitus, lateral view <bold>B</bold> head, dorsal view <bold>C</bold> head, front view <bold>D</bold> head and basal segments of antenna, lateral view <bold>E</bold> mesosoma and first tergite of metasoma, dorsal view <bold>F</bold> mesosoma, lateral view <bold>G</bold> hind leg</p></caption><graphic xmlns:xlink="http://www.w3.org/1999/xlink" xlink:href="zookeys-1079-035-g017.jpg" position="float" orientation="portrait" xlink:type="simple" id="oo_626616.jpg"><uri content-type="original_file" xlink:type="simple">https://binary.pensoft.net/fig/626616</uri></graphic></fig><fig id="F18" position="float" orientation="portrait"><object-id xmlns:xlink="http://www.w3.org/1999/xlink" content-type="doi" xlink:type="simple">10.3897/zookeys.1079.73701.figure18</object-id><object-id xmlns:xlink="http://www.w3.org/1999/xlink" content-type="arpha" xlink:type="simple">6242ABE6-3437-5CDF-A725-DB13E78E03B1</object-id><label>Figure 18.</label><caption><p><tp:taxon-name><tp:taxon-name-part taxon-name-part-type="genus" reg="Heterospilus">Heterospilus</tp:taxon-name-part> (<tp:taxon-name-part taxon-name-part-type="subgenus" reg="Heterospilus">Heterospilus</tp:taxon-name-part>) <tp:taxon-name-part taxon-name-part-type="species" reg="weolchulsanus">weolchulsanus</tp:taxon-name-part></tp:taxon-name> sp. nov., female, holotype <bold>A</bold> wings <bold>B</bold> metasoma, dorsal view <bold>C</bold> metasoma and ovipositor, lateral view</p></caption><graphic xmlns:xlink="http://www.w3.org/1999/xlink" xlink:href="zookeys-1079-035-g018.jpg" position="float" orientation="portrait" xlink:type="simple" id="oo_626617.jpg"><uri content-type="original_file" xlink:type="simple">https://binary.pensoft.net/fig/626617</uri></graphic></fig><p><bold><italic>Antenna</italic></bold>. Antenna rather slender, weakly setiform, more than 23-segmented (apical segments missing). Scape short and thick, 1.6× longer than its maximum width. First flagellar segment weakly thickened, almost straight, subcylindrical, 4.3× longer than its apical width, 1.1× longer than second segment. Subapical segment ~ 5.0× longer than wide.</p><p><bold><italic>Mesosoma</italic></bold>. Mesosoma not depressed, its length 1.7× maximum height. Pronotum short, dorsally distinctly convex and with distinct pronotal carina in basal 0.4, its anterior margin distinctly concave; side of pronotum with rather deep, narrow, almost straight and coarsely crenulate submedian oblique furrow. Mesoscutum highly and almost perpendicularly elevated above pronotum (lateral view); maximum width of mesoscutum 1.25× its length. Median lobe of mesoscutum very weakly protruding forwards, with small obtuse anterolateral corners, very weakly convex anteriorly (dorsal view). Notauli complete, rather deep, relatively wide, coarsely and sparsely crenulate. Prescutellar depression rather deep, long, with high medial and two incomplete lateral carinae, almost smooth between carinae, 0.4× as long as scutellum. Scutellum convex, without lateral carinae, its basal width almost equal to median length. Subalar depression rather deep, entirely distinctly rugose-striate. Precoxal sulcus deep, straight, smooth, oblique, running along anterior half of lower part of mesopleuron. Metanotal tooth very small, wide and subpointed. Metapleural lobe short, rather wide, rounded apically. Propodeum without lateral tubercles.</p><p><bold><italic>Wings</italic></bold>. Fore wing 2.8× longer than its maximum width. Pterostigma 3.5× longer than wide. Metacarp (1-R1) 1.4× longer than pterostigma. Radial vein (r) arising weakly before middle of pterostigma. First radial abscissa (r) 0.9× as long as maximum width. Second radial abscissa (3-SR) 1.45× longer than first abscissa (r), 0.3× as long as straight third abscissa (SR1), 0.6× as long as trace of first radiomedial vein (2-SR). Trace of first radiomedial vein (2-SR) almost twice longer than second radiomedial vein (r-m) and 2.2× longer than recurrent vein (m-cu). Recurrent vein (m-cu) distinctly postfurcal. First medial abscissa (1-SR+M) weakly sinuate. Discoidal (discal) cell 1.5× longer than wide. Distance from nervulus (cu-a) to basal vein (1-M) 0.7× nervulus (cu-a) length. Mediocubital vein (M+CU1) almost straight. Parallel vein (CU1a) basally distinctly curved. Brachial (subdiscal) cell distally widely open. Hind wing 4.5× longer than wide. First abscissa of costal vein (C+SC+R) 1.2× longer than second abscissa (1-SC+R); second abscissa (1-SC+R) distinctly sclerotised. Medial (basal) cell narrow, weakly narrowed in apical half, its length ~ 9.0× maximum width, 0.25× length of wing. First abscissa of mediocubital vein (M+CU) as long as second abscissa (1-M). Recurrent vein (m-cu) unsclerotised, straight, almost perpendicular to mediocubital vein, interstitial.</p><p><bold><italic>Legs</italic></bold>. Fore tibia with numerous and slender spines densely arranged in almost single line. Hind coxa with baso-ventral tubercle, 1.5× longer than maximum width. Hind femur rather wide, with low dorsal protuberance, 3.4× longer than wide. Hind tarsus 0.85× as long as hind tibia. Hind basitarsus weakly thickened, ~ 0.5× as long as second–fifth segments combined. Second segment of hind tarsus 0.6× as long as basitarsus, 1.2× longer than fifth segment (without pretarsus).</p><p><bold><italic>Metasoma</italic></bold>. Metasoma 2.0× longer than its maximum width, almost as long as head and mesosoma combined. First tergite with high, wide and distinct median area, with very small spiracular tubercles in basal 0.3; tergite strongly, regularly and almost linearly widened from base to apex. Maximum width of first tergite 2.1× its minimum width; its length 0.85× as long as apical width, 1.2× length of propodeum. Median length of second tergite 0.5× its basal width, equal to length of third tergite. Combined length of second and third tergites almost equal to basal width of second tergite, 0.75× their maximum width. Second suture distinct and very weakly sinuate. Third tergite in basal 0.3 with shallow and distinctly crenulate transverse furrow. Ovipositor sheath (measured entire length in ventrolateral view) 0.3× as long as metasoma, 0.5× as long as mesosoma, 0.2× as long as fore wing.</p><p><bold><italic>Sculpture and pubescence</italic></bold>. Vertex finely transverse aciculate in anterior half and smooth in posterior half; frons entirely smooth. Face almost entirely smooth; temple smooth. Mesoscutum densely and very finely coriaceous, with two distinctly convergent posteriorly longitudinal carinae in medioposterior third and distinct rugosity between them. Scutellum entirely smooth. Mesopleuron entirely smooth. Propodeum with baso-lateral areas distinctly delineated by high carinae, these areas mainly smooth but rugose along carinae; areola indistinct, basal carina short and situated in basal 0.15 of propodeum, remainder of propodeum coarsely rugose-reticulate. Hind coxae dorsally partly finely striate, mostly smooth. Hind femur finely and densely aciculate in dorsal half, almost smooth on ventral half. First tergite densely and curvedly longitudinally striate, medio-basally with additional rugosity. Second tergite entirely distinctly longitudinally striate with fine additional reticulation between striae. Third tergite crenulate only in narrow transverse subbasal furrow. Remainder tergites smooth. Vertex with sparse, short and semi-erect setae. Mesoscutum widely bare, with rather dense, long and semi-erect white setae situated widely along notauli and in single line laterally. Mesopleuron medially widely glabrous. Hind tibia dorsally with short, rather dense and semi-erect pale setae; length of these setae ~ 0.6–0.8× maximum width of hind tibia.</p><p><bold><italic>Colour</italic></bold>. Head mainly yellow, vertex medio-posteriorly with brown spot. Mesosoma dark reddish brown, prothorax yellow anteriorly and yellowish brown posteriorly. Metasoma mainly dark reddish brown, its apical 0.25 light reddish brown. Antenna mainly black, basal segments yellow to yellowish brown. Palpi pale yellow. Legs entirely yellow. Ovipositor sheath black. Fore wing weakly infuscate. Pterostigma entirely light brown.</p><p><bold>Male.</bold> Unknown.</p></tp:treatment-sec><tp:treatment-sec sec-type="etymology" id="SECID0ETBBI"><title>Etymology.</title><p>Named after the type locality of the new species in South Korea, Mt. Weolchulsan.</p></tp:treatment-sec><tp:treatment-sec sec-type="distribution" id="SECID0EYBBI"><title>Distribution.</title><p>Korean Peninsula.</p></tp:treatment-sec></tp:taxon-treatment>
