# Supplementary material for: ﻿Review of species of the genus Heterospilus Haliday, 1836 (Hymenoptera, Braconidae, Doryctinae) from the Korean Peninsula
Source: Zookeys. 2021 Dec 22;1079:35–88. doi: 10.3897/zookeys.1079.73701 (PMC8716533; doi:10.3897/zookeys.1079.73701)
Supplement: XML Treatment for Heterospilus (Heterospilus) yeogiensis [file zookeys.1079.73701-treatment16.xml]

<!DOCTYPE tp:taxon-treatment
  PUBLIC "-//TaxonX//DTD Taxonomic Treatment Publishing DTD v0 20100105//EN" "tax-treatment-NSO.dtd">
<tp:taxon-treatment xmlns:tp="http://www.plazi.org/taxpub"><tp:treatment-meta><kwd-group><label>Taxon classification</label><kwd>
                <named-content content-type="kingdom">Animalia</named-content>
              </kwd><kwd>
                <named-content content-type="order">Hymenoptera</named-content>
              </kwd><kwd>
                <named-content content-type="family">Braconidae</named-content>
              </kwd></kwd-group><mixed-citation publication-type="journal"><person-group><name><surname>Belokobylskij</surname><given-names>Sergey A.</given-names></name><name><surname>Ku</surname><given-names>Deok-Seo</given-names></name></person-group><article-title>﻿Review of species of the genus <italic><tp:taxon-name><tp:taxon-name-part taxon-name-part-type="genus" reg="Heterospilus">Heterospilus</tp:taxon-name-part></tp:taxon-name></italic> Haliday, 1836 (<tp:taxon-name><tp:taxon-name-part taxon-name-part-type="order">Hymenoptera</tp:taxon-name-part></tp:taxon-name>, <tp:taxon-name><tp:taxon-name-part taxon-name-part-type="family">Braconidae</tp:taxon-name-part></tp:taxon-name>, <tp:taxon-name><tp:taxon-name-part taxon-name-part-type="subfamily">Doryctinae</tp:taxon-name-part></tp:taxon-name>) from the Korean Peninsula</article-title><source>Zookeys</source><day>22</day><month>12</month><year>2021</year><volume>1079</volume><fpage>35</fpage><lpage>88</lpage><pub-id pub-id-type="doi">10.3897/zookeys.1079.73701</pub-id></mixed-citation></tp:treatment-meta><tp:nomenclature><label>﻿</label><tp:taxon-name><object-id xmlns:xlink="http://www.w3.org/1999/xlink" content-type="arpha" xlink:type="simple">E74555B4-FAE1-5339-98E8-069AB21B05E2</object-id><tp:taxon-name-part taxon-name-part-type="genus" reg="Heterospilus">Heterospilus</tp:taxon-name-part> (<tp:taxon-name-part taxon-name-part-type="subgenus" reg="Heterospilus">Heterospilus</tp:taxon-name-part>) <tp:taxon-name-part taxon-name-part-type="species" reg="yeogiensis">yeogiensis</tp:taxon-name-part><object-id xmlns:xlink="http://www.w3.org/1999/xlink" content-type="zoobank" xlink:type="simple">http://zoobank.org/894D2108-FE6C-4EBC-B337-47A2BFAE997F</object-id></tp:taxon-name><tp:taxon-status xmlns:xlink="http://www.w3.org/1999/xlink" xlink:type="simple">sp. nov.</tp:taxon-status><xref ref-type="fig" rid="F19">Figs 19</xref><xref ref-type="fig" rid="F20">, 20</xref></tp:nomenclature><tp:treatment-sec sec-type="type material" id="SECID0EQDBI"><title>Type material.</title><p><bold><italic>Holotype</italic></bold>: female, “Korea, Kyŏnggi, Suwon, Mt. Yeogi, 6–13.VII.1994 (M-Trap), Deok-Seo Ku” (<named-content xmlns:xlink="http://www.w3.org/1999/xlink" content-type="dwc:institutional_code" xlink:type="simple">NIBR</named-content>).</p></tp:treatment-sec><tp:treatment-sec sec-type="Comparative diagnosis" id="SECID0EAEBI"><title>Comparative diagnosis.</title><p>This species is very similar to <italic><tp:taxon-name><tp:taxon-name-part taxon-name-part-type="genus" reg="Heterospilus">H.</tp:taxon-name-part><tp:taxon-name-part taxon-name-part-type="species" reg="nishijimus">nishijimus</tp:taxon-name-part></tp:taxon-name></italic> Belokobylskij &amp; Maetô, 2008 from Ogasawara Islands of Japan, but differs from the later by having the head width (dorsal view) 1.7× its median length (1.45–1.50 in <italic><tp:taxon-name><tp:taxon-name-part taxon-name-part-type="genus" reg="Heterospilus">H.</tp:taxon-name-part><tp:taxon-name-part taxon-name-part-type="species" reg="nishijimus">nishijimus</tp:taxon-name-part></tp:taxon-name></italic>), radial vein (r) arising before middle of pterostigma (almost from middle in <italic><tp:taxon-name><tp:taxon-name-part taxon-name-part-type="genus" reg="Heterospilus">H.</tp:taxon-name-part><tp:taxon-name-part taxon-name-part-type="species" reg="nishijimus">nishijimus</tp:taxon-name-part></tp:taxon-name></italic>), pterostigma entirely dark brown (entirely pale brown in <italic><tp:taxon-name><tp:taxon-name-part taxon-name-part-type="genus" reg="Heterospilus">H.</tp:taxon-name-part><tp:taxon-name-part taxon-name-part-type="species" reg="nishijimus">nishijimus</tp:taxon-name-part></tp:taxon-name></italic>), first abscissa of mediocubital vein (M+CU) of hind wing 1.3× longer than second abscissa (1-M) (0.8–1.0× in <italic><tp:taxon-name><tp:taxon-name-part taxon-name-part-type="genus" reg="Heterospilus">H.</tp:taxon-name-part><tp:taxon-name-part taxon-name-part-type="species" reg="nishijimus">nishijimus</tp:taxon-name-part></tp:taxon-name></italic>), ovipositor sheath shorter, 0.8× as long as metasoma and 0.6× as long as fore wing (1.15–1.20× longer than metasoma and 0.75–0.85× as long as fore wing in <italic><tp:taxon-name><tp:taxon-name-part taxon-name-part-type="genus" reg="Heterospilus">H.</tp:taxon-name-part><tp:taxon-name-part taxon-name-part-type="species" reg="nishijimus">nishijimus</tp:taxon-name-part></tp:taxon-name></italic>).</p></tp:treatment-sec><tp:treatment-sec sec-type="description" id="SECID0EIGBI"><title>Description.</title><p><bold>Female</bold>. Body length 3.8 mm; fore wing length 2.9 mm.</p><p><bold><italic>Head</italic></bold>. Head not depressed, its width (dorsal view) 1.7× median length, 1.2× width of mesoscutum. Head behind eyes (dorsal view) weakly convex and roundly narrowed; transverse diameter of eye 1.8× longer than temple. Ocelli medium-sized, arranged in triangle with base 1.1× its sides. POL 1.1× Od, 0.5× OOL. Diameter of antennal socket 1.4× distance between sockets, 3.5× distance between socket and eye. Eye glabrous, with very shallow emargination opposite antennal sockets, 1.2× as high as broad. Malar space 0.35× height of eye, 0.7× basal width of mandible. Face convex, its width 0.8× height of eye and 1.1× height of face and clypeus combined. Hypoclypeal depression medium-sized and round, its width almost equal to distance from edge of depression to eye, 0.5× width of face. Occipital carina complete dorsally, ventrally not reaching hypostomal carina and obliterated at short distance before mandible base. Head below eyes (front view) distinctly and roundly narrowed.</p><fig id="F19" position="float" orientation="portrait"><object-id xmlns:xlink="http://www.w3.org/1999/xlink" content-type="doi" xlink:type="simple">10.3897/zookeys.1079.73701.figure19</object-id><object-id xmlns:xlink="http://www.w3.org/1999/xlink" content-type="arpha" xlink:type="simple">4F4E3339-5049-5319-8E0C-341532832B2A</object-id><label>Figure 19.</label><caption><p><tp:taxon-name><tp:taxon-name-part taxon-name-part-type="genus" reg="Heterospilus">Heterospilus</tp:taxon-name-part> (<tp:taxon-name-part taxon-name-part-type="subgenus" reg="Heterospilus">Heterospilus</tp:taxon-name-part>) <tp:taxon-name-part taxon-name-part-type="species" reg="yeogiensis">yeogiensis</tp:taxon-name-part></tp:taxon-name> sp. nov., female, holotype <bold>A</bold> habitus, lateral view <bold>B</bold> head and mesoscutum, dorsal view <bold>C</bold> head, front view <bold>D</bold> head and basal segments of antenna, lateral view <bold>E</bold> mesosoma, dorsal view <bold>F</bold> head and mesosoma, lateral view <bold>G</bold> hind leg</p></caption><graphic xmlns:xlink="http://www.w3.org/1999/xlink" xlink:href="zookeys-1079-035-g019.jpg" position="float" orientation="portrait" xlink:type="simple" id="oo_626618.jpg"><uri content-type="original_file" xlink:type="simple">https://binary.pensoft.net/fig/626618</uri></graphic></fig><fig id="F20" position="float" orientation="portrait"><object-id xmlns:xlink="http://www.w3.org/1999/xlink" content-type="doi" xlink:type="simple">10.3897/zookeys.1079.73701.figure20</object-id><object-id xmlns:xlink="http://www.w3.org/1999/xlink" content-type="arpha" xlink:type="simple">D513448B-F20F-5DCE-8751-5BFE3EF47323</object-id><label>Figure 20.</label><caption><p><tp:taxon-name><tp:taxon-name-part taxon-name-part-type="genus" reg="Heterospilus">Heterospilus</tp:taxon-name-part> (<tp:taxon-name-part taxon-name-part-type="subgenus" reg="Heterospilus">Heterospilus</tp:taxon-name-part>) <tp:taxon-name-part taxon-name-part-type="species" reg="yeogiensis">yeogiensis</tp:taxon-name-part></tp:taxon-name> sp. nov., female, holotype <bold>A</bold> wings <bold>B</bold> metasoma, dorsal view <bold>C</bold> metasoma, lateral view</p></caption><graphic xmlns:xlink="http://www.w3.org/1999/xlink" xlink:href="zookeys-1079-035-g020.jpg" position="float" orientation="portrait" xlink:type="simple" id="oo_626619.jpg"><uri content-type="original_file" xlink:type="simple">https://binary.pensoft.net/fig/626619</uri></graphic></fig><p><bold><italic>Antenna</italic></bold>. Antenna relatively slender, setiform, 27-segmented, 1.1× longer than body. Scape rather long and thick, 1.6× longer than its maximum width. First flagellar segment slender, almost straight, subcylindrical, ~ 6.0× longer than its apical width, 1.1× longer than second segment. Penultimate segment 4.0× longer than wide, 0.6× as long as first flagellar segment, 0.9× as long as apical segment; the latter apically acuminated and without spine.</p><p><bold><italic>Mesosoma</italic></bold>. Mesosoma not depressed, its length 1.9× maximum height. Pronotum rather long, dorsally slightly convex, with distinct submedial pronotal carina situated in posterior third; side of pronotum with rather deep, narrow, weakly curved and sparsely crenulate submedian furrow. Mesoscutum highly and almost perpendicularly elevated above pronotum (lateral view), maximum width of mesoscutum (dorsal view) equal to its length. Median lobe of mesoscutum distinctly protruding forwards, with distinct anterolateral corners, slightly convex anteriorly (dorsal view). Notauli entirely wide and deep, sparsely and distinctly crenulate. Prescutellar depression rather deep, long, with three carinae, mostly smooth, 0.4× as long as wide, 0.5× as long as scutellum. Scutellum slightly convex, without lateral carinae, its basal width 1.1× median length. Subalar depression shallow, rather wide, coarsely rugose-striate. Precoxal sulcus rather deep, straight, slightly oblique, completely smooth, running along anterior 0.6 of lower part of mesopleuron. Metanotal tooth short and angulated. Metapleural lobe long, narrow, rounded apically. Propodeum without lateral tubercles.</p><p><bold><italic>Wings</italic></bold>. Fore wing 3.2× longer than its maximum width, 0.7× as long as body. Pterostigma 3.8× longer than wide. Metacarp (1-R1) 1.3× longer than pterostigma. Radial vein (r) arising before middle of pterostigma, its basal inner margin 0.7× as long as apical inner margin First radial abscissa (r) 0.8× as long as maximum width of pterostigma. Second radial abscissa (3-SR) 1.6× longer than first abscissa (r) and forming with it very obtuse angle, 0.25× as long as straight third abscissa (SR1), 0.7× as long as trace of first radiomedial vein (2-SR). Trace of first radiomedial vein (2-SR) 2.6× longer than second radiomedial vein (r-m) and 2.6× longer than recurrent vein (m-cu). Recurrent vein (m-cu) distinctly postfurcal. First medial abscissa (1-SR+M) straight. Discoidal (discal) cell 1.8× longer than wide. Posterior abscissa of basal vein (1-M) 2.8× longer than recurrent vein (m-cu). Distance from nervulus (cu-a) to basal vein (1-M) 1.3× nervulus (cu-a) length. Mediocubital vein (M+CU1) almost straight. Parallel vein (CU1a) basally weakly curved. Brachial (subdiscal) cell widely open distally. Hind wing 5.0× longer than wide. First abscissa of costal vein (C+SC+R) 1.5× longer than second abscissa (1-SC+R); second abscissa (1-SC+R) strongly sclerotised. Medial (basal) cell narrow, almost parallel-sided in apical half, its length 10.0× maximum width, ~ 0.3× length of wing. First abscissa of mediocubital vein (M+CU) 1.3× longer than second abscissa (1-M). Recurrent vein (m-cu) sclerotised basally, unsclerotised apically, weakly curved, oblique towards apex of wing, interstitial.</p><p><bold><italic>Legs</italic></bold>. Fore tibia with several slender spines arranged in narrow stripe. Hind coxa with distinct baso-ventral tubercle, 1.6× longer than maximum width. Hind femur rather narrow, without distinct dorsal protuberance, almost 4.0× longer than wide.</p><p><bold><italic>Metasoma</italic></bold>. Metasoma 3.3× longer than its maximum width, 1.3× longer than head and mesosoma combined. First tergite with distinct and rather narrow median area, without spiracular tubercles; tergite distinctly and linearly widened from base to apex. Maximum width of first tergite 2.1× its minimum width; its length 1.2× apical width, 1.3× length of propodeum. Median length of second tergite 0.4× its basal width, 0.8× length of third tergite. Combined length of second and third tergites 0.9× basal width of second tergite, 0.7× their maximum width. Second suture distinct, narrow, not curved laterally. Third tergite in basal 0.3 medially widely with shallow and distinctly crenulate transverse furrow widened medially. Ovipositor sheath (measured its entire length in ventrolateral view) slender, 0.8× as long as metasoma, 1.4× longer than mesosoma, 0.6× as long as fore wing.</p><p><bold><italic>Sculpture and pubescence</italic></bold>. Vertex finely and densely interruptedly transversely striate and without additional microsculpture in anterior half, smooth in posterior half; frons almost entirely densely and curvedly transversely striate. Face almost entirely smooth, partly with fine punctation; temple smooth. Scape finely and densely coriaceous in upper half. Mesoscutum entirely distinctly and densely granulate-reticulate, granulae situated in transverse dense lines in anterior half of median lobe, with two curved and convergent posteriorly distinct carinae, with rugulose area in medio-posterior half. Scutellum smooth. Mesopleuron mainly smooth on wide area. Propodeum with distinctly delineated and narrowed posteriorly baso-lateral areas, areola distinctly delineated and narrow, entirely coarsely reticulate-rugose; basal carina short, 0.25× as long as propodeum; baso-lateral areas coarsely rugulose along carinae, finely coriaceous to smooth on remaining part, remainder of propodeum coarsely rugose-reticulate. Hind coxae entirely smooth. Hind femur very finely and densely aciculate dorsally, smooth on remaining part. First tergite with distinct and posteriorly convergent dorsal carinae; densely, coarsely and curvedly striate, distinctly rugose-reticulate medially, basally transversely striate. Second tergite entirely distinctly longitudinally striate, striae subparallel, medially with fine microsculpture. Third tergite distinctly crenulate in subbasal transverse furrow. Subbasal transverse furrow of fourth tergite finely striate at very short area. Remaining parts of tergites smooth. Vertex mainly with sparse, relatively long and semi-erect pale setae, glabrous anteriorly and laterally. Mesoscutum with more or less dense, rather long and almost erect pale setae arranged widely along notauli and almost in single line laterally, all lobes medially widely glabrous. Mesopleuron medially widely glabrous. Hind tibia dorsally with medium length, rather dense and semi-erect pale setae; length of these setae 0.5–0.7× maximum width of hind tibia.</p><p><bold><italic>Colour</italic></bold>. Head mainly dark brown, around eyes with yellow stripes widened posteriorly. Mesosoma and metasoma mainly black, mesopleuron reddish brown in lower half. Antenna mainly black, dark reddish brown basally. Palpi yellow. Legs mainly yellow, hind coxa light reddish brown. Ovipositor sheath evenly black. Fore wing very faintly infuscate. Pterostigma entirely dark brown.</p><p><bold>Male</bold>. Unknown.</p></tp:treatment-sec><tp:treatment-sec sec-type="etymology" id="SECID0EWKBI"><title>Etymology.</title><p>Named after the type locality of the new species, Mt. Yŏgi.</p></tp:treatment-sec><tp:treatment-sec sec-type="distribution" id="SECID0E2KBI"><title>Distribution.</title><p>Korean Peninsula.</p></tp:treatment-sec></tp:taxon-treatment>
